# Supplementary material for: Molecular mapping and functional validation of GLP-1R cholesterol binding sites in pancreatic beta cells
Source: eLife. 2025 Apr 24;13:RP101011. doi: 10.7554/eLife.101011 (PMC12021413; doi:10.7554/eLife.101011)
Supplement: Supplementary file 1. [file elife-101011-supp1.csv]

Residue	Residue ID	Duration	Duration std	Occupancy	Occupancy std	Lipid Count	Lipid Count std	Koff	Residence Time	R Squared	Koff Bootstrap avg	R Squared Bootstrap avg	Binding Site ID	Binding Site Duration	Binding Site Occupancy	Binding Site Lipid Count	Binding Site Koff	Binding Site Koff Bootstrap avg	Binding Site Residence Time	Binding Site R Squared	Binding Site R Squared Bootstrap avg	Binding Site Pose RMSD	Binding Site Surface Area
29THR	0	0.0	0.0	0.0	0.0	0.0	0.0	0.0	0.0	0.0	0.0	0.0	-1	0.0	0.0	0.0	0.0	0.0	0.0	0.0	0.0	0.0	0.0
30VAL	1	0.0	0.0	0.0	0.0	0.0	0.0	0.0	0.0	0.0	0.0	0.0	-1	0.0	0.0	0.0	0.0	0.0	0.0	0.0	0.0	0.0	0.0
31SER	2	0.0	0.0	0.0	0.0	0.0	0.0	0.0	0.0	0.0	0.0	0.0	-1	0.0	0.0	0.0	0.0	0.0	0.0	0.0	0.0	0.0	0.0
32LEU	3	0.0	0.0	0.0	0.0	0.0	0.0	0.0	0.0	0.0	0.0	0.0	-1	0.0	0.0	0.0	0.0	0.0	0.0	0.0	0.0	0.0	0.0
33TRP	4	0.3333333333333333	0.4714045207910317	0.0033330000333300007	0.004713573850525264	0.3333333333333333	0.4714045207910317	19.08608438494149	0.05239419358268051	1.0	19.086084384941493		-1	0.0	0.0	0.0	0.0	0.0	0.0	0.0	0.0	0.0	0.0
34GLU	5	0.0	0.0	0.0	0.0	0.0	0.0	0.0	0.0	0.0	0.0	0.0	-1	0.0	0.0	0.0	0.0	0.0	0.0	0.0	0.0	0.0	0.0
35THR	6	0.0	0.0	0.0	0.0	0.0	0.0	0.0	0.0	0.0	0.0	0.0	-1	0.0	0.0	0.0	0.0	0.0	0.0	0.0	0.0	0.0	0.0
36VAL	7	0.0	0.0	0.0	0.0	0.0	0.0	0.0	0.0	0.0	0.0	0.0	-1	0.0	0.0	0.0	0.0	0.0	0.0	0.0	0.0	0.0	0.0
37GLN	8	0.0	0.0	0.0	0.0	0.0	0.0	0.0	0.0	0.0	0.0	0.0	-1	0.0	0.0	0.0	0.0	0.0	0.0	0.0	0.0	0.0	0.0
38LYS	9	0.0	0.0	0.0	0.0	0.0	0.0	0.0	0.0	0.0	0.0	0.0	-1	0.0	0.0	0.0	0.0	0.0	0.0	0.0	0.0	0.0	0.0
39TRP	10	0.0	0.0	0.0	0.0	0.0	0.0	0.0	0.0	0.0	0.0	0.0	-1	0.0	0.0	0.0	0.0	0.0	0.0	0.0	0.0	0.0	0.0
40ARG	11	0.0	0.0	0.0	0.0	0.0	0.0	0.0	0.0	0.0	0.0	0.0	-1	0.0	0.0	0.0	0.0	0.0	0.0	0.0	0.0	0.0	0.0
41GLU	12	0.0	0.0	0.0	0.0	0.0	0.0	0.0	0.0	0.0	0.0	0.0	-1	0.0	0.0	0.0	0.0	0.0	0.0	0.0	0.0	0.0	0.0
42TYR	13	0.0	0.0	0.0	0.0	0.0	0.0	0.0	0.0	0.0	0.0	0.0	-1	0.0	0.0	0.0	0.0	0.0	0.0	0.0	0.0	0.0	0.0
43ARG	14	0.0	0.0	0.0	0.0	0.0	0.0	0.0	0.0	0.0	0.0	0.0	-1	0.0	0.0	0.0	0.0	0.0	0.0	0.0	0.0	0.0	0.0
44ARG	15	0.0	0.0	0.0	0.0	0.0	0.0	0.0	0.0	0.0	0.0	0.0	-1	0.0	0.0	0.0	0.0	0.0	0.0	0.0	0.0	0.0	0.0
45GLN	16	0.0	0.0	0.0	0.0	0.0	0.0	0.0	0.0	0.0	0.0	0.0	-1	0.0	0.0	0.0	0.0	0.0	0.0	0.0	0.0	0.0	0.0
46CYS	17	0.0	0.0	0.0	0.0	0.0	0.0	0.0	0.0	0.0	0.0	0.0	-1	0.0	0.0	0.0	0.0	0.0	0.0	0.0	0.0	0.0	0.0
47GLN	18	0.0	0.0	0.0	0.0	0.0	0.0	0.0	0.0	0.0	0.0	0.0	-1	0.0	0.0	0.0	0.0	0.0	0.0	0.0	0.0	0.0	0.0
48ARG	19	0.0	0.0	0.0	0.0	0.0	0.0	0.0	0.0	0.0	0.0	0.0	-1	0.0	0.0	0.0	0.0	0.0	0.0	0.0	0.0	0.0	0.0
49SER	20	0.0	0.0	0.0	0.0	0.0	0.0	0.0	0.0	0.0	0.0	0.0	-1	0.0	0.0	0.0	0.0	0.0	0.0	0.0	0.0	0.0	0.0
50LEU	21	0.0	0.0	0.0	0.0	0.0	0.0	0.0	0.0	0.0	0.0	0.0	-1	0.0	0.0	0.0	0.0	0.0	0.0	0.0	0.0	0.0	0.0
51THR	22	0.0	0.0	0.0	0.0	0.0	0.0	0.0	0.0	0.0	0.0	0.0	-1	0.0	0.0	0.0	0.0	0.0	0.0	0.0	0.0	0.0	0.0
52GLU	23	0.0	0.0	0.0	0.0	0.0	0.0	0.0	0.0	0.0	0.0	0.0	-1	0.0	0.0	0.0	0.0	0.0	0.0	0.0	0.0	0.0	0.0
53ASP	24	0.0	0.0	0.0	0.0	0.0	0.0	0.0	0.0	0.0	0.0	0.0	-1	0.0	0.0	0.0	0.0	0.0	0.0	0.0	0.0	0.0	0.0
54PRO	25	0.0	0.0	0.0	0.0	0.0	0.0	0.0	0.0	0.0	0.0	0.0	-1	0.0	0.0	0.0	0.0	0.0	0.0	0.0	0.0	0.0	0.0
55PRO	26	0.0	0.0	0.0	0.0	0.0	0.0	0.0	0.0	0.0	0.0	0.0	-1	0.0	0.0	0.0	0.0	0.0	0.0	0.0	0.0	0.0	0.0
56PRO	27	0.0	0.0	0.0	0.0	0.0	0.0	0.0	0.0	0.0	0.0	0.0	-1	0.0	0.0	0.0	0.0	0.0	0.0	0.0	0.0	0.0	0.0
57ALA	28	0.0	0.0	0.0	0.0	0.0	0.0	0.0	0.0	0.0	0.0	0.0	-1	0.0	0.0	0.0	0.0	0.0	0.0	0.0	0.0	0.0	0.0
58THR	29	0.0	0.0	0.0	0.0	0.0	0.0	0.0	0.0	0.0	0.0	0.0	-1	0.0	0.0	0.0	0.0	0.0	0.0	0.0	0.0	0.0	0.0
59ASP	30	0.0	0.0	0.0	0.0	0.0	0.0	0.0	0.0	0.0	0.0	0.0	-1	0.0	0.0	0.0	0.0	0.0	0.0	0.0	0.0	0.0	0.0
60LEU	31	0.0	0.0	0.0	0.0	0.0	0.0	0.0	0.0	0.0	0.0	0.0	-1	0.0	0.0	0.0	0.0	0.0	0.0	0.0	0.0	0.0	0.0
61PHE	32	0.0	0.0	0.0	0.0	0.0	0.0	0.0	0.0	0.0	0.0	0.0	-1	0.0	0.0	0.0	0.0	0.0	0.0	0.0	0.0	0.0	0.0
62CYS	33	0.0	0.0	0.0	0.0	0.0	0.0	0.0	0.0	0.0	0.0	0.0	-1	0.0	0.0	0.0	0.0	0.0	0.0	0.0	0.0	0.0	0.0
63ASN	34	0.0	0.0	0.0	0.0	0.0	0.0	0.0	0.0	0.0	0.0	0.0	-1	0.0	0.0	0.0	0.0	0.0	0.0	0.0	0.0	0.0	0.0
64ARG	35	0.0	0.0	0.0	0.0	0.0	0.0	0.0	0.0	0.0	0.0	0.0	-1	0.0	0.0	0.0	0.0	0.0	0.0	0.0	0.0	0.0	0.0
65THR	36	0.0	0.0	0.0	0.0	0.0	0.0	0.0	0.0	0.0	0.0	0.0	-1	0.0	0.0	0.0	0.0	0.0	0.0	0.0	0.0	0.0	0.0
66PHE	37	0.0	0.0	0.0	0.0	0.0	0.0	0.0	0.0	0.0	0.0	0.0	-1	0.0	0.0	0.0	0.0	0.0	0.0	0.0	0.0	0.0	0.0
67ASP	38	0.0	0.0	0.0	0.0	0.0	0.0	0.0	0.0	0.0	0.0	0.0	-1	0.0	0.0	0.0	0.0	0.0	0.0	0.0	0.0	0.0	0.0
68GLU	39	0.0	0.0	0.0	0.0	0.0	0.0	0.0	0.0	0.0	0.0	0.0	-1	0.0	0.0	0.0	0.0	0.0	0.0	0.0	0.0	0.0	0.0
69TYR	40	0.0	0.0	0.0	0.0	0.0	0.0	0.0	0.0	0.0	0.0	0.0	-1	0.0	0.0	0.0	0.0	0.0	0.0	0.0	0.0	0.0	0.0
70ALA	41	0.0	0.0	0.0	0.0	0.0	0.0	0.0	0.0	0.0	0.0	0.0	-1	0.0	0.0	0.0	0.0	0.0	0.0	0.0	0.0	0.0	0.0
71CYS	42	0.0	0.0	0.0	0.0	0.0	0.0	0.0	0.0	0.0	0.0	0.0	-1	0.0	0.0	0.0	0.0	0.0	0.0	0.0	0.0	0.0	0.0
72TRP	43	0.0	0.0	0.0	0.0	0.0	0.0	0.0	0.0	0.0	0.0	0.0	-1	0.0	0.0	0.0	0.0	0.0	0.0	0.0	0.0	0.0	0.0
73PRO	44	0.0	0.0	0.0	0.0	0.0	0.0	0.0	0.0	0.0	0.0	0.0	-1	0.0	0.0	0.0	0.0	0.0	0.0	0.0	0.0	0.0	0.0
74ASP	45	0.0	0.0	0.0	0.0	0.0	0.0	0.0	0.0	0.0	0.0	0.0	-1	0.0	0.0	0.0	0.0	0.0	0.0	0.0	0.0	0.0	0.0
75GLY	46	0.0	0.0	0.0	0.0	0.0	0.0	0.0	0.0	0.0	0.0	0.0	-1	0.0	0.0	0.0	0.0	0.0	0.0	0.0	0.0	0.0	0.0
76GLU	47	0.0	0.0	0.0	0.0	0.0	0.0	0.0	0.0	0.0	0.0	0.0	-1	0.0	0.0	0.0	0.0	0.0	0.0	0.0	0.0	0.0	0.0
77PRO	48	0.0	0.0	0.0	0.0	0.0	0.0	0.0	0.0	0.0	0.0	0.0	-1	0.0	0.0	0.0	0.0	0.0	0.0	0.0	0.0	0.0	0.0
78GLY	49	0.0	0.0	0.0	0.0	0.0	0.0	0.0	0.0	0.0	0.0	0.0	-1	0.0	0.0	0.0	0.0	0.0	0.0	0.0	0.0	0.0	0.0
79SER	50	0.0	0.0	0.0	0.0	0.0	0.0	0.0	0.0	0.0	0.0	0.0	-1	0.0	0.0	0.0	0.0	0.0	0.0	0.0	0.0	0.0	0.0
80PHE	51	0.0	0.0	0.0	0.0	0.0	0.0	0.0	0.0	0.0	0.0	0.0	-1	0.0	0.0	0.0	0.0	0.0	0.0	0.0	0.0	0.0	0.0
81VAL	52	0.0	0.0	0.0	0.0	0.0	0.0	0.0	0.0	0.0	0.0	0.0	-1	0.0	0.0	0.0	0.0	0.0	0.0	0.0	0.0	0.0	0.0
82ASN	53	0.0	0.0	0.0	0.0	0.0	0.0	0.0	0.0	0.0	0.0	0.0	-1	0.0	0.0	0.0	0.0	0.0	0.0	0.0	0.0	0.0	0.0
83VAL	54	0.0	0.0	0.0	0.0	0.0	0.0	0.0	0.0	0.0	0.0	0.0	-1	0.0	0.0	0.0	0.0	0.0	0.0	0.0	0.0	0.0	0.0
84SER	55	0.0	0.0	0.0	0.0	0.0	0.0	0.0	0.0	0.0	0.0	0.0	-1	0.0	0.0	0.0	0.0	0.0	0.0	0.0	0.0	0.0	0.0
85CYS	56	0.0	0.0	0.0	0.0	0.0	0.0	0.0	0.0	0.0	0.0	0.0	-1	0.0	0.0	0.0	0.0	0.0	0.0	0.0	0.0	0.0	0.0
86PRO	57	0.0	0.0	0.0	0.0	0.0	0.0	0.0	0.0	0.0	0.0	0.0	-1	0.0	0.0	0.0	0.0	0.0	0.0	0.0	0.0	0.0	0.0
87TRP	58	0.0	0.0	0.0	0.0	0.0	0.0	0.0	0.0	0.0	0.0	0.0	-1	0.0	0.0	0.0	0.0	0.0	0.0	0.0	0.0	0.0	0.0
88TYR	59	0.0	0.0	0.0	0.0	0.0	0.0	0.0	0.0	0.0	0.0	0.0	-1	0.0	0.0	0.0	0.0	0.0	0.0	0.0	0.0	0.0	0.0
89LEU	60	0.0	0.0	0.0	0.0	0.0	0.0	0.0	0.0	0.0	0.0	0.0	-1	0.0	0.0	0.0	0.0	0.0	0.0	0.0	0.0	0.0	0.0
90PRO	61	0.0	0.0	0.0	0.0	0.0	0.0	0.0	0.0	0.0	0.0	0.0	-1	0.0	0.0	0.0	0.0	0.0	0.0	0.0	0.0	0.0	0.0
91TRP	62	0.0	0.0	0.0	0.0	0.0	0.0	0.0	0.0	0.0	0.0	0.0	-1	0.0	0.0	0.0	0.0	0.0	0.0	0.0	0.0	0.0	0.0
92ALA	63	0.0	0.0	0.0	0.0	0.0	0.0	0.0	0.0	0.0	0.0	0.0	-1	0.0	0.0	0.0	0.0	0.0	0.0	0.0	0.0	0.0	0.0
93SER	64	0.0	0.0	0.0	0.0	0.0	0.0	0.0	0.0	0.0	0.0	0.0	-1	0.0	0.0	0.0	0.0	0.0	0.0	0.0	0.0	0.0	0.0
94SER	65	0.0	0.0	0.0	0.0	0.0	0.0	0.0	0.0	0.0	0.0	0.0	-1	0.0	0.0	0.0	0.0	0.0	0.0	0.0	0.0	0.0	0.0
95VAL	66	0.0	0.0	0.0	0.0	0.0	0.0	0.0	0.0	0.0	0.0	0.0	-1	0.0	0.0	0.0	0.0	0.0	0.0	0.0	0.0	0.0	0.0
96PRO	67	0.3333333333333333	0.4714045207910317	0.0033330000333300007	0.004713573850525264	0.3333333333333333	0.4714045207910317	19.08608438494149	0.05239419358268051	1.0	19.086084384941493	1.0	-1	0.0	0.0	0.0	0.0	0.0	0.0	0.0	0.0	0.0	0.0
97GLN	68	0.0	0.0	0.0	0.0	0.0	0.0	0.0	0.0	0.0	0.0	0.0	-1	0.0	0.0	0.0	0.0	0.0	0.0	0.0	0.0	0.0	0.0
98GLY	69	0.0	0.0	0.0	0.0	0.0	0.0	0.0	0.0	0.0	0.0	0.0	-1	0.0	0.0	0.0	0.0	0.0	0.0	0.0	0.0	0.0	0.0
99HIS	70	0.0	0.0	0.0	0.0	0.0	0.0	0.0	0.0	0.0	0.0	0.0	-1	0.0	0.0	0.0	0.0	0.0	0.0	0.0	0.0	0.0	0.0
100VAL	71	0.0	0.0	0.0	0.0	0.0	0.0	0.0	0.0	0.0	0.0	0.0	-1	0.0	0.0	0.0	0.0	0.0	0.0	0.0	0.0	0.0	0.0
101TYR	72	0.0	0.0	0.0	0.0	0.0	0.0	0.0	0.0	0.0	0.0	0.0	-1	0.0	0.0	0.0	0.0	0.0	0.0	0.0	0.0	0.0	0.0
102ARG	73	0.0	0.0	0.0	0.0	0.0	0.0	0.0	0.0	0.0	0.0	0.0	-1	0.0	0.0	0.0	0.0	0.0	0.0	0.0	0.0	0.0	0.0
103PHE	74	0.0	0.0	0.0	0.0	0.0	0.0	0.0	0.0	0.0	0.0	0.0	-1	0.0	0.0	0.0	0.0	0.0	0.0	0.0	0.0	0.0	0.0
104CYS	75	0.0	0.0	0.0	0.0	0.0	0.0	0.0	0.0	0.0	0.0	0.0	-1	0.0	0.0	0.0	0.0	0.0	0.0	0.0	0.0	0.0	0.0
105THR	76	0.0	0.0	0.0	0.0	0.0	0.0	0.0	0.0	0.0	0.0	0.0	-1	0.0	0.0	0.0	0.0	0.0	0.0	0.0	0.0	0.0	0.0
106ALA	77	0.0	0.0	0.0	0.0	0.0	0.0	0.0	0.0	0.0	0.0	0.0	-1	0.0	0.0	0.0	0.0	0.0	0.0	0.0	0.0	0.0	0.0
107GLU	78	0.0	0.0	0.0	0.0	0.0	0.0	0.0	0.0	0.0	0.0	0.0	-1	0.0	0.0	0.0	0.0	0.0	0.0	0.0	0.0	0.0	0.0
108GLY	79	0.0	0.0	0.0	0.0	0.0	0.0	0.0	0.0	0.0	0.0	0.0	-1	0.0	0.0	0.0	0.0	0.0	0.0	0.0	0.0	0.0	0.0
109LEU	80	0.0	0.0	0.0	0.0	0.0	0.0	0.0	0.0	0.0	0.0	0.0	-1	0.0	0.0	0.0	0.0	0.0	0.0	0.0	0.0	0.0	0.0
110TRP	81	0.0	0.0	0.0	0.0	0.0	0.0	0.0	0.0	0.0	0.0	0.0	-1	0.0	0.0	0.0	0.0	0.0	0.0	0.0	0.0	0.0	0.0
111LEU	82	0.0	0.0	0.0	0.0	0.0	0.0	0.0	0.0	0.0	0.0	0.0	-1	0.0	0.0	0.0	0.0	0.0	0.0	0.0	0.0	0.0	0.0
112GLN	83	0.0	0.0	0.0	0.0	0.0	0.0	0.0	0.0	0.0	0.0	0.0	-1	0.0	0.0	0.0	0.0	0.0	0.0	0.0	0.0	0.0	0.0
113LYS	84	0.0	0.0	0.0	0.0	0.0	0.0	0.0	0.0	0.0	0.0	0.0	-1	0.0	0.0	0.0	0.0	0.0	0.0	0.0	0.0	0.0	0.0
114ASP	85	0.0	0.0	0.0	0.0	0.0	0.0	0.0	0.0	0.0	0.0	0.0	-1	0.0	0.0	0.0	0.0	0.0	0.0	0.0	0.0	0.0	0.0
115ASN	86	0.0	0.0	0.0	0.0	0.0	0.0	0.0	0.0	0.0	0.0	0.0	-1	0.0	0.0	0.0	0.0	0.0	0.0	0.0	0.0	0.0	0.0
116SER	87	0.0	0.0	0.0	0.0	0.0	0.0	0.0	0.0	0.0	0.0	0.0	-1	0.0	0.0	0.0	0.0	0.0	0.0	0.0	0.0	0.0	0.0
117SER	88	0.0	0.0	0.0	0.0	0.0	0.0	0.0	0.0	0.0	0.0	0.0	-1	0.0	0.0	0.0	0.0	0.0	0.0	0.0	0.0	0.0	0.0
118LEU	89	0.0	0.0	0.0	0.0	0.0	0.0	0.0	0.0	0.0	0.0	0.0	-1	0.0	0.0	0.0	0.0	0.0	0.0	0.0	0.0	0.0	0.0
119PRO	90	0.0	0.0	0.0	0.0	0.0	0.0	0.0	0.0	0.0	0.0	0.0	-1	0.0	0.0	0.0	0.0	0.0	0.0	0.0	0.0	0.0	0.0
120TRP	91	0.0	0.0	0.0	0.0	0.0	0.0	0.0	0.0	0.0	0.0	0.0	-1	0.0	0.0	0.0	0.0	0.0	0.0	0.0	0.0	0.0	0.0
121ARG	92	0.0	0.0	0.0	0.0	0.0	0.0	0.0	0.0	0.0	0.0	0.0	-1	0.0	0.0	0.0	0.0	0.0	0.0	0.0	0.0	0.0	0.0
122ASP	93	0.0	0.0	0.0	0.0	0.0	0.0	0.0	0.0	0.0	0.0	0.0	-1	0.0	0.0	0.0	0.0	0.0	0.0	0.0	0.0	0.0	0.0
123LEU	94	0.0	0.0	0.0	0.0	0.0	0.0	0.0	0.0	0.0	0.0	0.0	-1	0.0	0.0	0.0	0.0	0.0	0.0	0.0	0.0	0.0	0.0
124SER	95	0.0	0.0	0.0	0.0	0.0	0.0	0.0	0.0	0.0	0.0	0.0	-1	0.0	0.0	0.0	0.0	0.0	0.0	0.0	0.0	0.0	0.0
125GLU	96	0.0	0.0	0.0	0.0	0.0	0.0	0.0	0.0	0.0	0.0	0.0	-1	0.0	0.0	0.0	0.0	0.0	0.0	0.0	0.0	0.0	0.0
126CYS	97	0.0	0.0	0.0	0.0	0.0	0.0	0.0	0.0	0.0	0.0	0.0	-1	0.0	0.0	0.0	0.0	0.0	0.0	0.0	0.0	0.0	0.0
127GLU	98	0.0	0.0	0.0	0.0	0.0	0.0	0.0	0.0	0.0	0.0	0.0	-1	0.0	0.0	0.0	0.0	0.0	0.0	0.0	0.0	0.0	0.0
128GLU	99	0.0	0.0	0.0	0.0	0.0	0.0	0.0	0.0	0.0	0.0	0.0	-1	0.0	0.0	0.0	0.0	0.0	0.0	0.0	0.0	0.0	0.0
129SER	100	0.0	0.0	0.0	0.0	0.0	0.0	0.0	0.0	0.0	0.0	0.0	-1	0.0	0.0	0.0	0.0	0.0	0.0	0.0	0.0	0.0	0.0
130LYS	101	0.0	0.0	0.0	0.0	0.0	0.0	0.0	0.0	0.0	0.0	0.0	-1	0.0	0.0	0.0	0.0	0.0	0.0	0.0	0.0	0.0	0.0
131ARG	102	0.0	0.0	0.0	0.0	0.0	0.0	0.0	0.0	0.0	0.0	0.0	-1	0.0	0.0	0.0	0.0	0.0	0.0	0.0	0.0	0.0	0.0
132GLY	103	0.0	0.0	0.0	0.0	0.0	0.0	0.0	0.0	0.0	0.0	0.0	-1	0.0	0.0	0.0	0.0	0.0	0.0	0.0	0.0	0.0	0.0
133GLU	104	0.0	0.0	0.0	0.0	0.0	0.0	0.0	0.0	0.0	0.0	0.0	-1	0.0	0.0	0.0	0.0	0.0	0.0	0.0	0.0	0.0	0.0
134ARG	105	0.0	0.0	0.0	0.0	0.0	0.0	0.0	0.0	0.0	0.0	0.0	-1	0.0	0.0	0.0	0.0	0.0	0.0	0.0	0.0	0.0	0.0
135SER	106	0.3333333333333333	0.4714045207910317	0.0033330000333300007	0.004713573850525264	0.3333333333333333	0.4714045207910317	19.08608438494149	0.05239419358268051	1.0	19.086084384941493		0	5.151455850085987	96.7103289671033	2.99225581765181	0.010857614840795374	0.01248169176845423	92.10125931550773	0.9950671670499868	0.9949722943172544	0.5454463169185988	23.03097152709961
136SER	107	0.0	0.0	0.0	0.0	0.0	0.0	0.0	0.0	0.0	0.0	0.0	-1	0.0	0.0	0.0	0.0	0.0	0.0	0.0	0.0	0.0	0.0
137PRO	108	0.0	0.0	0.0	0.0	0.0	0.0	0.0	0.0	0.0	0.0	0.0	-1	0.0	0.0	0.0	0.0	0.0	0.0	0.0	0.0	0.0	0.0
138GLU	109	1.0	0.0	0.033330000333300004	0.020545992077355517	1.0	0.0	19.08608438494149	0.05239419358268051	1.0	19.086084384941493	1.0	0	5.151455850085987	96.7103289671033	2.99225581765181	0.010857614840795374	0.01248169176845423	92.10125931550773	0.9950671670499868	0.9949722943172544	0.5454463169185988	23.03097152709961
139GLU	110	1.3609154929577465	0.7972358981917472	2.4964170249641704	0.31749340276931926	1.033663335020243	0.018826408856254497	1.0440587699240242	0.9578004886379812	0.9999767562557365	1.1155958829704722	0.9997213981959302	0	5.151455850085987	96.7103289671033	2.99225581765181	0.010857614840795374	0.01248169176845423	92.10125931550773	0.9950671670499868	0.9949722943172544	0.5454463169185988	23.03097152709961
140GLN	111	1.275974025974026	0.7419310706602497	1.28653801286538	0.11812182212891616	1.0192221816262739	0.012052750133412567	0.5893603492044498	1.6967547975527257	0.9999920407895025	1.0410544174316505	0.9994276379615707	0	5.151455850085987	96.7103289671033	2.99225581765181	0.010857614840795374	0.01248169176845423	92.10125931550773	0.9950671670499868	0.9949722943172544	0.5454463169185988	23.03097152709961
141LEU	112	1.0	0.0	0.02999700029997	0.016328298788675654	1.0	0.0	19.08608438494149	0.05239419358268051	1.0	19.086084384941493	1.0	0	5.151455850085987	96.7103289671033	2.99225581765181	0.010857614840795374	0.01248169176845423	92.10125931550773	0.9950671670499868	0.9949722943172544	0.5454463169185988	23.03097152709961
142LEU	113	1.4511041009463723	0.9506632477455396	3.03636303036363	0.28856928736344195	1.0107469590026137	0.0032904843602965814	0.8516032761155434	1.1742556986879444	0.9999635898298488	0.8366585302284051	0.9997888280827263	0	5.151455850085987	96.7103289671033	2.99225581765181	0.010857614840795374	0.01248169176845423	92.10125931550773	0.9950671670499868	0.9949722943172544	0.5454463169185988	23.03097152709961
143PHE	114	2.5002277904328016	3.042130134752219	31.72349431723494	1.8084343419739333	1.1537203898772785	0.008667150636352912	0.21785845101382414	4.59013637224725	0.9998870554719329	0.28338658059426336	0.9945408652250329	0	5.151455850085987	96.7103289671033	2.99225581765181	0.010857614840795374	0.01248169176845423	92.10125931550773	0.9950671670499868	0.9949722943172544	0.5454463169185988	23.03097152709961
144LEU	115	1.6929611650485437	1.257655766741464	4.599540045995401	0.44858267841115806	1.010981299143791	0.001145954701619871	0.6378144912918504	1.5678539977581367	0.9999960299366383	0.6492115947793563	0.9997825823155096	0	5.151455850085987	96.7103289671033	2.99225581765181	0.010857614840795374	0.01248169176845423	92.10125931550773	0.9950671670499868	0.9949722943172544	0.5454463169185988	23.03097152709961
145TYR	116	1.271341463414634	0.7466400546499059	2.6664000266640002	0.25220923790811073	1.0413262476153833	0.016673818627929805	0.7179406375855585	1.3928728193503712	0.999994435851944	1.1569415938700043	0.9994103162663677	0	5.151455850085987	96.7103289671033	2.99225581765181	0.010857614840795374	0.01248169176845423	92.10125931550773	0.9950671670499868	0.9949722943172544	0.5454463169185988	23.03097152709961
146ILE	117	2.995964254828481	3.974549456748016	30.930240309302405	2.8721256330345497	1.1190921789233605	0.020304726578957193	0.2370777520918683	4.218025483945441	0.9877851319325058	0.192230853402223	0.9945377091727687	0	5.151455850085987	96.7103289671033	2.99225581765181	0.010857614840795374	0.01248169176845423	92.10125931550773	0.9950671670499868	0.9949722943172544	0.5454463169185988	23.03097152709961
147ILE	118	5.764197940883427	22.47298522540396	48.95843748958438	4.708112367974923	1.183034436814194	0.023452647301055944	0.01133683875952079	88.20801117597179	0.9970073128772391	0.01088092406051237	0.9965948080547099	0	5.151455850085987	96.7103289671033	2.99225581765181	0.010857614840795374	0.01248169176845423	92.10125931550773	0.9950671670499868	0.9949722943172544	0.5454463169185988	23.03097152709961
148TYR	119	12.99023709902371	20.408004680380675	30.973569309735694	3.6365795029412182	1.0024530135279717	0.00030203704967302346	0.04004713148694876	24.970577488824564	0.9998186294653643	0.03902265805765435	0.9997598570512618	0	5.151455850085987	96.7103289671033	2.99225581765181	0.010857614840795374	0.01248169176845423	92.10125931550773	0.9950671670499868	0.9949722943172544	0.5454463169185988	23.03097152709961
149THR	120	2.145418884841692	2.5959603723146376	23.397660233976605	2.4033541950008597	1.089574062434279	0.012512265459426599	0.23226449360374904	4.305436377658452	0.999957376729352	0.23275971336919038	0.9999374691514487	0	5.151455850085987	96.7103289671033	2.99225581765181	0.010857614840795374	0.01248169176845423	92.10125931550773	0.9950671670499868	0.9949722943172544	0.5454463169185988	23.03097152709961
150VAL	121	5.437097159226545	20.624533242554914	58.44748858447489	4.241291980533429	1.2984256956414597	0.017908610301080003	0.010206782777100291	97.97406507401897	0.9982394346621335	0.01040956805171097	0.9899413588731034	0	5.151455850085987	96.7103289671033	2.99225581765181	0.010857614840795374	0.01248169176845423	92.10125931550773	0.9950671670499868	0.9949722943172544	0.5454463169185988	23.03097152709961
151GLY	122	7.1004813477737665	29.867620277549328	37.45292137452921	3.5274542535787283	1.0505102178830146	0.0015064136333286196	0.010434420054583967	95.83666315605991	0.9987338558602078	0.010651409115394108	0.9983496394254308	0	5.151455850085987	96.7103289671033	2.99225581765181	0.010857614840795374	0.01248169176845423	92.10125931550773	0.9950671670499868	0.9949722943172544	0.5454463169185988	23.03097152709961
152TYR	123	1.9797917942437233	2.450031321795116	10.46895310468953	2.2632812743927433	1.02749619647078	0.008340526962604405	0.218507165751839	4.5765089513618555	0.9999259197506597	0.2746904451573634	0.9951356874912369	0	5.151455850085987	96.7103289671033	2.99225581765181	0.010857614840795374	0.01248169176845423	92.10125931550773	0.9950671670499868	0.9949722943172544	0.5454463169185988	23.03097152709961
153ALA	124	3.6717040125065137	5.9683101606724485	40.63926940639269	2.2009058838972955	1.1548256134778292	0.02123275105081775	0.11176501326195304	8.94734381372296	0.9999763792294448	0.11378064477513228	0.9999437894458033	0	5.151455850085987	96.7103289671033	2.99225581765181	0.010857614840795374	0.01248169176845423	92.10125931550773	0.9950671670499868	0.9949722943172544	0.5454463169185988	23.03097152709961
154LEU	125	5.0030362564743704	15.393168115899224	66.27337266273373	2.635237693583171	1.408758668688191	0.009223621368197994	0.012780185401440996	78.24612621717112	0.9969446630495904	0.013486439751630034	0.9966320413251738	0	5.151455850085987	96.7103289671033	2.99225581765181	0.010857614840795374	0.01248169176845423	92.10125931550773	0.9950671670499868	0.9949722943172544	0.5454463169185988	23.03097152709961
155SER	126	1.6699507389162562	1.6272818252498404	9.95567109955671	0.27007585347975743	1.0212859456940695	0.005650926536484297	0.7426009080062255	1.3466183372773586	0.990488541429452	0.3876343649398268	0.9988765338958565	2	5.346646658201546	96.8003199680032	3.1868421297233365	0.030234641836707647	0.029527077828588804	33.074643496716	0.9977957007313125	0.9976005156960852	0.5735491536811888	28.64226531982422
156PHE	127	3.288781996220581	5.967206342285532	51.221544512215445	1.7577080579939186	1.2453349430158347	0.020620764490705525	0.08835235041149213	11.318318022583455	0.9995497630059211	0.08941407083269824	0.9995242759312749	3	5.685688957836999	98.39682698396825	3.4758732160013044	0.014489464677009307	0.015363372720538376	69.01566222710201	0.9963415387847804	0.9965460037497653	0.643780317063164	29.860517501831055
157SER	128	3.5448314449573366	5.9293042336505986	62.000466620004666	0.8943501784956722	1.3622553027405948	0.01998535381963753	0.1431712420520283	6.984642905008821	0.9786231187598726	0.10593671415049655	0.9924965603655572	2	5.346646658201546	96.8003199680032	3.1868421297233365	0.030234641836707647	0.029527077828588804	33.074643496716	0.9977957007313125	0.9976005156960852	0.5735491536811888	28.64226531982422
158ALA	129	2.4967786470317535	6.733512271169925	32.12345432123454	2.204642847175253	1.1249299902840486	0.01895372249624359	0.035083748744951446	28.50322544690724	0.9971976060659221	0.050445516168635816	0.9845258499982454	2	5.346646658201546	96.8003199680032	3.1868421297233365	0.030234641836707647	0.029527077828588804	33.074643496716	0.9977957007313125	0.9976005156960852	0.5735491536811888	28.64226531982422
159LEU	130	2.9263434798947765	4.688715427175226	24.330900243309003	1.1921987839369577	1.06729406313377	0.010607157780440711	0.0824298987125149	12.13152042667954	0.9989612505490432	0.1169416172230174	0.9878589691008521	2	5.346646658201546	96.8003199680032	3.1868421297233365	0.030234641836707647	0.029527077828588804	33.074643496716	0.9977957007313125	0.9976005156960852	0.5735491536811888	28.64226531982422
160VAL	131	3.5855497669317247	5.9659268894548205	63.67696563676966	1.0262934388914144	1.3691826181574793	0.010058690066724454	0.09216452875656987	10.850161265851597	0.9994919589152682	0.10120211671551083	0.9959074476155735	2	5.346646658201546	96.8003199680032	3.1868421297233365	0.030234641836707647	0.029527077828588804	33.074643496716	0.9977957007313125	0.9976005156960852	0.5735491536811888	28.64226531982422
161ILE	132	3.6150084059300016	7.403329880345397	58.64080258640803	3.8830322966481767	1.3409899462650277	0.05656177834029914	0.04455160490348617	22.445880505681846	0.9984476726531296	0.04571334184150991	0.9983293891175876	2	5.346646658201546	96.8003199680032	3.1868421297233365	0.030234641836707647	0.029527077828588804	33.074643496716	0.9977957007313125	0.9976005156960852	0.5735491536811888	28.64226531982422
162ALA	133	2.617156862745098	3.6086768737746033	16.665000166650003	3.6764455891470837	1.0623258817636667	0.034383396034447136	0.2700930225980406	3.702428113029139	0.9789610587054868	0.179241868979269	0.9966186074277514	2	5.346646658201546	96.8003199680032	3.1868421297233365	0.030234641836707647	0.029527077828588804	33.074643496716	0.9977957007313125	0.9976005156960852	0.5735491536811888	28.64226531982422
163SER	134	4.7150290786654425	11.239465592232166	42.94903842949038	0.5600828633834946	1.1960361686562102	0.032784212728172064	0.036040826910615456	27.746311217555895	0.9982346335646359	0.034686356121147566	0.9981214382797002	2	5.346646658201546	96.8003199680032	3.1868421297233365	0.030234641836707647	0.029527077828588804	33.074643496716	0.9977957007313125	0.9976005156960852	0.5735491536811888	28.64226531982422
164ALA	135	3.693733628853516	7.576202642958845	49.378395493783955	3.2194123473190426	1.2355822562196233	0.037599304326017886	0.06403671504498723	15.616041505212714	0.9989995023897594	0.07936861594010736	0.9839180864596176	2	5.346646658201546	96.8003199680032	3.1868421297233365	0.030234641836707647	0.029527077828588804	33.074643496716	0.9977957007313125	0.9976005156960852	0.5735491536811888	28.64226531982422
165ILE	136	4.718967229394241	9.884711180407752	28.083858280838584	5.223718136517573	1.120539651111242	0.042354263367718456	0.03808106369325789	26.259770684321676	0.9980385672818356	0.03612870773635171	0.9981671126459867	2	5.346646658201546	96.8003199680032	3.1868421297233365	0.030234641836707647	0.029527077828588804	33.074643496716	0.9977957007313125	0.9976005156960852	0.5735491536811888	28.64226531982422
166LEU	137	1.9273870783304745	2.736971127766939	10.7322601073226	1.3939034911848596	1.0458847428250027	0.024516985038250443	0.13924485451060875	7.181593916088384	0.99904656949738	0.3069114686112102	0.9894813902633773	2	5.346646658201546	96.8003199680032	3.1868421297233365	0.030234641836707647	0.029527077828588804	33.074643496716	0.9977957007313125	0.9976005156960852	0.5735491536811888	28.64226531982422
167LEU	138	5.319895968790637	10.350257756204273	53.631303536313034	2.692205890200718	1.270752361756392	0.04150345097523358	0.053365164217664525	18.738816129586418	0.9983400876654372	0.054730997148860525	0.9981704479873595	2	5.346646658201546	96.8003199680032	3.1868421297233365	0.030234641836707647	0.029527077828588804	33.074643496716	0.9977957007313125	0.9976005156960852	0.5735491536811888	28.64226531982422
168GLY	139	3.9184549356223175	5.77580072436938	27.780555277805558	3.7824983745788807	1.0940951072231062	0.010333245704485901	0.12100813583307013	8.263907158932627	0.9998217001661852	0.12703251028994322	0.9979347997568985	2	5.346646658201546	96.8003199680032	3.1868421297233365	0.030234641836707647	0.029527077828588804	33.074643496716	0.9977957007313125	0.9976005156960852	0.5735491536811888	28.64226531982422
169PHE	140	3.0875972165370444	5.703667884936337	22.401093224010936	3.7360090823237133	1.1197671371369793	0.0162697943693356	0.08281423223761313	12.075219113675647	0.9959371460483692	0.09792728259690502	0.9887445542372806	2	5.346646658201546	96.8003199680032	3.1868421297233365	0.030234641836707647	0.029527077828588804	33.074643496716	0.9977957007313125	0.9976005156960852	0.5735491536811888	28.64226531982422
170ARG	141	1.8957597173144876	2.1020139355802976	10.07565910075659	2.2580527918434607	1.0652183902718975	0.0072311669769360674	0.539113927068175	1.8548955049969291	0.9839257037564733	0.3848542762923558	0.9942082408841619	2	5.346646658201546	96.8003199680032	3.1868421297233365	0.030234641836707647	0.029527077828588804	33.074643496716	0.9977957007313125	0.9976005156960852	0.5735491536811888	28.64226531982422
171HIS	142	1.421994884910486	1.0933077570548195	1.8364830183648302	0.3750476707449536	1.0071225071225072	0.010072746170748504	0.3142564701656753	3.1821142758741043	0.9999220335971016	0.5909542303142382	0.9994576689107783	2	5.346646658201546	96.8003199680032	3.1868421297233365	0.030234641836707647	0.029527077828588804	33.074643496716	0.9977957007313125	0.9976005156960852	0.5735491536811888	28.64226531982422
172LEU	143	1.6706349206349207	1.4849278460541098	1.38986101389861	0.2546638868765532	1.010192557897476	0.004688722988194294	0.44638625045703245	2.240212369839237	0.999748398371591	0.46759862209785225	0.9984452329572402	2	5.346646658201546	96.8003199680032	3.1868421297233365	0.030234641836707647	0.029527077828588804	33.074643496716	0.9977957007313125	0.9976005156960852	0.5735491536811888	28.64226531982422
173HIS	144	2.4786253143336126	3.4554650696940246	18.268173182681732	3.5731377074468114	1.0764624633406126	0.016309627500366155	0.2771407486898622	3.6082748737864687	0.9774182495655844	0.18680527951396417	0.9949256349527291	3	5.685688957836999	98.39682698396825	3.4758732160013044	0.014489464677009307	0.015363372720538376	69.01566222710201	0.9963415387847804	0.9965460037497653	0.643780317063164	29.860517501831055
174CYS	145	1.356164383561644	0.865944144070088	0.32996700329967005	0.17144713728109434	1.0	0.0	1.2796550535678066	0.7814605953470818	0.9983302899944094	0.5852748391346867	0.998448584175922	3	5.685688957836999	98.39682698396825	3.4758732160013044	0.014489464677009307	0.015363372720538376	69.01566222710201	0.9963415387847804	0.9965460037497653	0.643780317063164	29.860517501831055
175THR	146	0.8888888888888888	0.3142696805273545	0.02666400026664	0.020545992077355517	0.6666666666666666	0.4714045207910317	19.08608438494149	0.05239419358268051	1.0	19.086084384941493	1.0	3	5.685688957836999	98.39682698396825	3.4758732160013044	0.014489464677009307	0.015363372720538376	69.01566222710201	0.9963415387847804	0.9965460037497653	0.643780317063164	29.860517501831055
176ARG	147	0.0	0.0	0.0	0.0	0.0	0.0	0.0	0.0	0.0	0.0	0.0	-1	0.0	0.0	0.0	0.0	0.0	0.0	0.0	0.0	0.0	0.0
177ASN	148	2.631027253668763	3.589251598452397	4.029597040295971	1.089600481347445	1.033540099991211	0.04036898671597986	0.17087646640033072	5.852180941389507	0.9997697307120486	0.18630171036669232	0.9943621324003262	3	5.685688957836999	98.39682698396825	3.4758732160013044	0.014489464677009307	0.015363372720538376	69.01566222710201	0.9963415387847804	0.9965460037497653	0.643780317063164	29.860517501831055
178TYR	149	3.0776209677419355	6.141971482760582	18.451488184514883	4.466859238480953	1.0999781140478568	0.021433605413523186	0.0637126556803028	15.695468809490496	0.9990044636460658	0.07906266470521488	0.9901366476796714	3	5.685688957836999	98.39682698396825	3.4758732160013044	0.014489464677009307	0.015363372720538376	69.01566222710201	0.9963415387847804	0.9965460037497653	0.643780317063164	29.860517501831055
179ILE	150	1.9573934837092732	1.741629238405182	2.60307302603073	1.0215740252611505	1.0	0.0	0.41523042882001554	2.4083013444890304	0.9998906907142882	0.47455641885367017	0.9991412875801234	3	5.685688957836999	98.39682698396825	3.4758732160013044	0.014489464677009307	0.015363372720538376	69.01566222710201	0.9963415387847804	0.9965460037497653	0.643780317063164	29.860517501831055
180HIS	151	1.4453441295546559	1.150624097065996	1.18321501183215	0.2239319672331543	1.0054584681769148	0.004054602768979374	1.042974201789586	0.9587964863216667	0.9937544327101486	0.5866434346164301	0.9995421382553783	3	5.685688957836999	98.39682698396825	3.4758732160013044	0.014489464677009307	0.015363372720538376	69.01566222710201	0.9963415387847804	0.9965460037497653	0.643780317063164	29.860517501831055
181LEU	152	6.419594594594595	14.744087952985637	28.937106289371062	1.2514605148869336	1.0941642589289113	0.03140811061076828	0.03533318864317951	28.302002689277053	0.9979834505610793	0.035620584349853206	0.9985293718624249	3	5.685688957836999	98.39682698396825	3.4758732160013044	0.014489464677009307	0.015363372720538376	69.01566222710201	0.9963415387847804	0.9965460037497653	0.643780317063164	29.860517501831055
182ASN	153	4.432447710570944	9.466975042259836	23.86761323867613	6.564620886711352	1.0815751733684869	0.05389131789353555	0.04499601200163594	22.224191778676797	0.9983356295842987	0.06244745190538355	0.9827863349483881	3	5.685688957836999	98.39682698396825	3.4758732160013044	0.014489464677009307	0.015363372720538376	69.01566222710201	0.9963415387847804	0.9965460037497653	0.643780317063164	29.860517501831055
183LEU	154	2.6556701030927834	4.150641959344744	4.23957604239576	3.882119568674959	1.0055440055440055	0.00784040783020427	0.14878878393904513	6.720936709918093	0.9994282552607675	0.16899739808807912	0.9945162456071455	3	5.685688957836999	98.39682698396825	3.4758732160013044	0.014489464677009307	0.015363372720538376	69.01566222710201	0.9963415387847804	0.9965460037497653	0.643780317063164	29.860517501831055
184PHE	155	4.021249468763281	9.964470190739407	28.620471286204708	2.3326809799807626	1.102940653726985	0.018793821941370418	0.05545013613881536	18.034220826736533	0.9578098698498271	0.04740607843761797	0.9791919989689376	3	5.685688957836999	98.39682698396825	3.4758732160013044	0.014489464677009307	0.015363372720538376	69.01566222710201	0.9963415387847804	0.9965460037497653	0.643780317063164	29.860517501831055
185ALA	156	5.4838601210490925	15.779485857785394	46.37202946372029	5.9920648273358	1.1649946126566653	0.056975347224677994	0.023480471203315992	42.588583139625264	0.9976153955459367	0.023759994611949734	0.9976230750367117	3	5.685688957836999	98.39682698396825	3.4758732160013044	0.014489464677009307	0.015363372720538376	69.01566222710201	0.9963415387847804	0.9965460037497653	0.643780317063164	29.860517501831055
186SER	157	2.8848108413325804	6.2505788060222605	16.32170116321701	8.144406380323314	1.030752644400509	0.02585709630874329	0.0440370375383134	22.70815785757553	0.997501049625371	0.04853512754395811	0.9891875704014657	3	5.685688957836999	98.39682698396825	3.4758732160013044	0.014489464677009307	0.015363372720538376	69.01566222710201	0.9963415387847804	0.9965460037497653	0.643780317063164	29.860517501831055
187PHE	158	1.1898148148148149	0.6131944007522041	0.8565810085658101	0.3548666907764201	1.0	0.0	1.7690688744565954	0.5652691166742561	0.9987135250711713	1.233659883654336	0.9988832592947491	3	5.685688957836999	98.39682698396825	3.4758732160013044	0.014489464677009307	0.015363372720538376	69.01566222710201	0.9963415387847804	0.9965460037497653	0.643780317063164	29.860517501831055
188ILE	159	4.917583968388372	10.795614021946964	47.70856247708563	4.200042933156425	1.2174141354486945	0.012745810581865526	0.03974471670411436	25.16057687477441	0.9988039628828723	0.03770885003480573	0.9986982126352666	3	5.685688957836999	98.39682698396825	3.4758732160013044	0.014489464677009307	0.015363372720538376	69.01566222710201	0.9963415387847804	0.9965460037497653	0.643780317063164	29.860517501831055
189LEU	160	7.338893409275834	23.201637643427002	50.93157350931574	9.208980778318548	1.1705155672791772	0.05674047363606868	0.013653093270064642	73.24347532237033	0.998770582121041	0.013760968266061397	0.9986632272763819	3	5.685688957836999	98.39682698396825	3.4758732160013044	0.014489464677009307	0.015363372720538376	69.01566222710201	0.9963415387847804	0.9965460037497653	0.643780317063164	29.860517501831055
190ARG	161	2.584426946631671	4.489279813682602	9.842349098423492	3.8172644360788204	1.0002222222222221	0.0003142696805273199	0.05627294473770635	17.770529064386036	0.9979084874251536	0.09135347410653338	0.9961437173745115	3	5.685688957836999	98.39682698396825	3.4758732160013044	0.014489464677009307	0.015363372720538376	69.01566222710201	0.9963415387847804	0.9965460037497653	0.643780317063164	29.860517501831055
191ALA	162	1.2540540540540541	0.701579143344111	3.8096190380961907	0.5478503162404851	1.015985822602521	0.011943286944413774	0.7034780346974272	1.421508491633445	0.9999958786107568	1.2657423443829177	0.9994167669266469	3	5.685688957836999	98.39682698396825	3.4758732160013044	0.014489464677009307	0.015363372720538376	69.01566222710201	0.9963415387847804	0.9965460037497653	0.643780317063164	29.860517501831055
192LEU	163	4.303177857508969	11.02864659738478	46.38536146385362	6.665111762963943	1.2040953756579693	0.02507438031934642	0.01693515844529983	59.048753705492445	0.9939204114922754	0.028294900786629006	0.9927350413134717	3	5.685688957836999	98.39682698396825	3.4758732160013044	0.014489464677009307	0.015363372720538376	69.01566222710201	0.9963415387847804	0.9965460037497653	0.643780317063164	29.860517501831055
193SER	164	5.7292817679558015	16.495336939160858	20.244642202446418	7.412221898062596	1.0215465870732154	0.010351788898049035	0.011402148233467215	87.702771400992	0.9971471024264118	0.016353063792673064	0.9963920458578158	3	5.685688957836999	98.39682698396825	3.4758732160013044	0.014489464677009307	0.015363372720538376	69.01566222710201	0.9963415387847804	0.9965460037497653	0.643780317063164	29.860517501831055
194VAL	165	1.9707317073170731	1.7388311047786862	1.34319901343199	1.2209248171640825	1.0072463768115942	0.010247924365022473	0.4894076709533497	2.043286322120848	0.9998867667546216	0.5132757642703852	0.9990193835762058	3	5.685688957836999	98.39682698396825	3.4758732160013044	0.014489464677009307	0.015363372720538376	69.01566222710201	0.9963415387847804	0.9965460037497653	0.643780317063164	29.860517501831055
195PHE	166	2.8086866597724924	4.333368643142557	38.99276738992767	0.3660538509535299	1.1607014900740824	0.017899281721830817	0.12891679681024096	7.756941102655147	0.9997140831237336	0.14508173934845506	0.9942822338186392	3	5.685688957836999	98.39682698396825	3.4758732160013044	0.014489464677009307	0.015363372720538376	69.01566222710201	0.9963415387847804	0.9965460037497653	0.643780317063164	29.860517501831055
196ILE	167	5.192827200745226	14.162148518035627	31.58017531580175	6.607416806962999	1.1732026794878834	0.027246916323216738	0.010398448806862283	96.1681899457991	0.9938065204513543	0.027645454369398675	0.9958127051076685	3	5.685688957836999	98.39682698396825	3.4758732160013044	0.014489464677009307	0.015363372720538376	69.01566222710201	0.9963415387847804	0.9965460037497653	0.643780317063164	29.860517501831055
197LYS	168	3.027638190954774	17.989017865592103	3.9962670399626705	1.9150514443414934	1.0080384729050804	0.009286958983865553	0.0066137263399347395	151.2006921063304	0.9350758025123249	0.08657482209990455	0.965345268037521	3	5.685688957836999	98.39682698396825	3.4758732160013044	0.014489464677009307	0.015363372720538376	69.01566222710201	0.9963415387847804	0.9965460037497653	0.643780317063164	29.860517501831055
198ASP	169	1.7422222222222221	1.8463764981280244	1.2998700129987	0.6415483969909728	1.0038220038220038	0.002715769612982995	0.3322879709651197	3.009437859262652	0.9997613296248861	0.4796872010921008	0.9948293228728537	-1	0.0	0.0	0.0	0.0	0.0	0.0	0.0	0.0	0.0	0.0
199ALA	170	2.5340314136125652	3.4217343477624276	12.275439122754392	3.006196049646844	1.0498982716298084	0.00876689208000901	0.18289480070878641	5.46762398999109	0.9999189696918724	0.1955359470563321	0.9962060297084815	3	5.685688957836999	98.39682698396825	3.4758732160013044	0.014489464677009307	0.015363372720538376	69.01566222710201	0.9963415387847804	0.9965460037497653	0.643780317063164	29.860517501831055
200ALA	171	3.815909090909091	18.06113913630108	5.54277905542779	1.8393510302860203	1.0107612383375741	0.0085191209778795	0.009763688939744237	102.4203050887235	0.9167124582004941	0.03897688975073604	0.9731766051777019	3	5.685688957836999	98.39682698396825	3.4758732160013044	0.014489464677009307	0.015363372720538376	69.01566222710201	0.9963415387847804	0.9965460037497653	0.643780317063164	29.860517501831055
201LEU	172	1.5	0.9819805060619657	0.06999300069993002	0.07873220551956615	0.6666666666666666	0.4714045207910317	0.9813532322947139	1.0190010763623656	0.9995554080705256	0.9299487319612627	0.9973815268015533	3	5.685688957836999	98.39682698396825	3.4758732160013044	0.014489464677009307	0.015363372720538376	69.01566222710201	0.9963415387847804	0.9965460037497653	0.643780317063164	29.860517501831055
202LYS	173	1.5335463258785942	1.4073038182962814	1.5898410158984102	0.7429375948847421	1.0048550986050986	0.004132969255623732	0.4103098175654067	2.4371827267832606	0.9998120691858018	0.5519993591139909	0.9956799963836866	-1	0.0	0.0	0.0	0.0	0.0	0.0	0.0	0.0	0.0	0.0
203TRP	174	2.5097971811619115	3.3424347901924003	22.09112422091124	5.357737165289928	1.098186176180284	0.016505984159020607	0.1594191730817335	6.2727712148356485	0.9997352838936052	0.16293693578702204	0.9996929122432275	3	5.685688957836999	98.39682698396825	3.4758732160013044	0.014489464677009307	0.015363372720538376	69.01566222710201	0.9963415387847804	0.9965460037497653	0.643780317063164	29.860517501831055
204MET	175	2.015873015873016	1.9919844416111947	0.8432490084324901	0.20979375371604458	1.003787878787879	0.005356869554443589	0.37588600338191386	2.660381049048968	0.9999023031998526	0.46251317358530375	0.9980389681970088	3	5.685688957836999	98.39682698396825	3.4758732160013044	0.014489464677009307	0.015363372720538376	69.01566222710201	0.9963415387847804	0.9965460037497653	0.643780317063164	29.860517501831055
205TYR	176	0.0	0.0	0.0	0.0	0.0	0.0	0.0	0.0	0.0	0.0	0.0	-1	0.0	0.0	0.0	0.0	0.0	0.0	0.0	0.0	0.0	0.0
206SER	177	0.3333333333333333	0.4714045207910317	0.0033330000333300007	0.004713573850525264	0.3333333333333333	0.4714045207910317	19.08608438494149	0.05239419358268051	1.0	19.086084384941493		-1	0.0	0.0	0.0	0.0	0.0	0.0	0.0	0.0	0.0	0.0
207THR	178	0.0	0.0	0.0	0.0	0.0	0.0	0.0	0.0	0.0	0.0	0.0	-1	0.0	0.0	0.0	0.0	0.0	0.0	0.0	0.0	0.0	0.0
208ALA	179	0.0	0.0	0.0	0.0	0.0	0.0	0.0	0.0	0.0	0.0	0.0	-1	0.0	0.0	0.0	0.0	0.0	0.0	0.0	0.0	0.0	0.0
209ALA	180	0.5	0.5	0.006666000066660001	0.009427147701050529	0.3333333333333333	0.4714045207910317	19.08608438494149	0.05239419358268051	1.0	19.086084384941493	1.0	3	5.685688957836999	98.39682698396825	3.4758732160013044	0.014489464677009307	0.015363372720538376	69.01566222710201	0.9963415387847804	0.9965460037497653	0.643780317063164	29.860517501831055
210GLN	181	0.0	0.0	0.0	0.0	0.0	0.0	0.0	0.0	0.0	0.0	0.0	-1	0.0	0.0	0.0	0.0	0.0	0.0	0.0	0.0	0.0	0.0
211GLN	182	0.0	0.0	0.0	0.0	0.0	0.0	0.0	0.0	0.0	0.0	0.0	-1	0.0	0.0	0.0	0.0	0.0	0.0	0.0	0.0	0.0	0.0
212HIS	183	0.0	0.0	0.0	0.0	0.0	0.0	0.0	0.0	0.0	0.0	0.0	-1	0.0	0.0	0.0	0.0	0.0	0.0	0.0	0.0	0.0	0.0
213GLN	184	0.0	0.0	0.0	0.0	0.0	0.0	0.0	0.0	0.0	0.0	0.0	-1	0.0	0.0	0.0	0.0	0.0	0.0	0.0	0.0	0.0	0.0
214TRP	185	0.0	0.0	0.0	0.0	0.0	0.0	0.0	0.0	0.0	0.0	0.0	-1	0.0	0.0	0.0	0.0	0.0	0.0	0.0	0.0	0.0	0.0
215ASP	186	0.0	0.0	0.0	0.0	0.0	0.0	0.0	0.0	0.0	0.0	0.0	-1	0.0	0.0	0.0	0.0	0.0	0.0	0.0	0.0	0.0	0.0
216GLY	187	0.0	0.0	0.0	0.0	0.0	0.0	0.0	0.0	0.0	0.0	0.0	-1	0.0	0.0	0.0	0.0	0.0	0.0	0.0	0.0	0.0	0.0
217LEU	188	0.0	0.0	0.0	0.0	0.0	0.0	0.0	0.0	0.0	0.0	0.0	-1	0.0	0.0	0.0	0.0	0.0	0.0	0.0	0.0	0.0	0.0
218LEU	189	1.125	0.33071891388307384	0.029997000299970003	0.014140721551575792	1.0	0.0	1.5684411016239226	0.6375757425411935	0.999976251186329	8.541730346129283	0.9993557120647217	3	5.685688957836999	98.39682698396825	3.4758732160013044	0.014489464677009307	0.015363372720538376	69.01566222710201	0.9963415387847804	0.9965460037497653	0.643780317063164	29.860517501831055
219SER	190	0.0	0.0	0.0	0.0	0.0	0.0	0.0	0.0	0.0	0.0	0.0	-1	0.0	0.0	0.0	0.0	0.0	0.0	0.0	0.0	0.0	0.0
220TYR	191	1.368421052631579	1.5117270122468498	0.17331600173316	0.10337674512062675	1.0	0.0	0.9243165285462077	1.0818804696404483	0.9565170608547374	0.4574361045381049	0.991927139842663	3	5.685688957836999	98.39682698396825	3.4758732160013044	0.014489464677009307	0.015363372720538376	69.01566222710201	0.9963415387847804	0.9965460037497653	0.643780317063164	29.860517501831055
221GLN	192	0.3333333333333333	0.4714045207910317	0.0033330000333300007	0.004713573850525264	0.3333333333333333	0.4714045207910317	19.08608438494149	0.05239419358268051	1.0	19.086084384941493		4	4.436163026345418	89.8676798986768	2.1919000842034664	0.04157367124586038	0.04579212239344105	24.053685181810184	0.9972360231726408	0.9915406456422039	0.5116126704432791	9.66115951538086
222ASP	193	1.0	0.0	0.033330000333300004	0.004713573850525265	1.0	0.0	19.08608438494149	0.05239419358268051	1.0	19.086084384941493	1.0	3	5.685688957836999	98.39682698396825	3.4758732160013044	0.014489464677009307	0.015363372720538376	69.01566222710201	0.9963415387847804	0.9965460037497653	0.643780317063164	29.860517501831055
223SER	194	1.5483870967741935	1.2484026308641227	3.49631703496317	0.4746688226587139	1.006963591375044	0.0051270703661716105	0.9101214788606815	1.098754422598433	0.9947634734824822	0.6131563410614429	0.9993596315154696	3	5.685688957836999	98.39682698396825	3.4758732160013044	0.014489464677009307	0.015363372720538376	69.01566222710201	0.9963415387847804	0.9965460037497653	0.643780317063164	29.860517501831055
224LEU	195	3.6330076004343104	6.5728983726598615	29.773689297736894	0.6481292595211469	1.1235610755720826	0.018813235804624007	0.06459776889232739	15.480410812125976	0.9984593788847577	0.07422181542283476	0.9986471190610151	3	5.685688957836999	98.39682698396825	3.4758732160013044	0.014489464677009307	0.015363372720538376	69.01566222710201	0.9963415387847804	0.9965460037497653	0.643780317063164	29.860517501831055
225SER	196	3.492040520984081	11.147005219282235	15.268473152684729	0.9365314942103244	1.0529430930755073	0.011133669031007747	0.008561078749936	116.80770954331844	0.9887506293807522	0.06401516122451612	0.9876391145601838	3	5.685688957836999	98.39682698396825	3.4758732160013044	0.014489464677009307	0.015363372720538376	69.01566222710201	0.9963415387847804	0.9965460037497653	0.643780317063164	29.860517501831055
226CYS	197	4.692015209125476	12.982593381906433	4.08292504082925	1.2437762972189126	1.0069461186799191	0.006473850097880681	0.014860586093294877	67.29209694166785	0.9940431377173422	0.03314279646378254	0.9702503869521351	3	5.685688957836999	98.39682698396825	3.4758732160013044	0.014489464677009307	0.015363372720538376	69.01566222710201	0.9963415387847804	0.9965460037497653	0.643780317063164	29.860517501831055
227ARG	198	3.0494505494505493	6.2697026721873454	12.338766123387662	0.2654290403234948	1.0496627899181978	0.01476901665885159	0.09943353926358173	10.056968779409198	0.9650648422551859	0.07568134599540836	0.9902554736933473	3	5.685688957836999	98.39682698396825	3.4758732160013044	0.014489464677009307	0.015363372720538376	69.01566222710201	0.9963415387847804	0.9965460037497653	0.643780317063164	29.860517501831055
228LEU	199	5.019292604501608	13.056811831029423	35.45312135453122	1.579743569692181	1.172925793262692	0.02871569575119251	0.017917451142422543	55.811509798530096	0.9930338552691272	0.030878902933822245	0.9962945349935692	3	5.685688957836999	98.39682698396825	3.4758732160013044	0.014489464677009307	0.015363372720538376	69.01566222710201	0.9963415387847804	0.9965460037497653	0.643780317063164	29.860517501831055
229VAL	200	4.219369894982497	15.207808228282552	10.815585108155851	2.33052266685581	1.1003242006043645	0.07247573741132868	0.006815830912731384	146.71725469774879	0.9849664920267573	0.03141009744014665	0.9708425679616987	3	5.685688957836999	98.39682698396825	3.4758732160013044	0.014489464677009307	0.015363372720538376	69.01566222710201	0.9963415387847804	0.9965460037497653	0.643780317063164	29.860517501831055
230PHE	201	2.4354066985645932	3.686505840638961	3.2396760323967606	1.726500451615949	1.0356005418807352	0.029233988438905636	0.10581342260492659	9.450596865519412	0.9992042419736297	0.20164119666094668	0.9783506849054481	3	5.685688957836999	98.39682698396825	3.4758732160013044	0.014489464677009307	0.015363372720538376	69.01566222710201	0.9963415387847804	0.9965460037497653	0.643780317063164	29.860517501831055
231LEU	202	5.307381776239907	12.961329350912592	27.667233276672334	2.738424145072734	1.1080421752058465	0.017759570481608023	0.03604926861769909	27.739813825488557	0.9988172045783222	0.03606422048541057	0.9987377827105158	4	4.436163026345418	89.8676798986768	2.1919000842034664	0.04157367124586038	0.04579212239344105	24.053685181810184	0.9972360231726408	0.9915406456422039	0.5116126704432791	9.66115951538086
232LEU	203	6.732673267326732	19.923359093991035	41.822484418224846	3.0617338147455384	1.1897126727857212	0.03454695665320886	0.016327775212514946	61.245331160213304	0.9978456161028043	0.016824581537271434	0.9976050163909337	3	5.685688957836999	98.39682698396825	3.4758732160013044	0.014489464677009307	0.015363372720538376	69.01566222710201	0.9963415387847804	0.9965460037497653	0.643780317063164	29.860517501831055
233MET	204	3.6465284039675385	7.92010596963217	13.45532113455321	4.721253077294481	1.0016487129974083	0.0003944260731918122	0.05264844735176411	18.99391245706874	0.998134630748701	0.05868865314490209	0.9816802313999553	3	5.685688957836999	98.39682698396825	3.4758732160013044	0.014489464677009307	0.015363372720538376	69.01566222710201	0.9963415387847804	0.9965460037497653	0.643780317063164	29.860517501831055
234GLN	205	1.8690036900369005	2.5169899663608692	3.3763290337632905	1.1940423194144925	1.0	0.0	0.10987658843798738	9.101119849242355	0.9993230860167115	0.22220926195538743	0.9937966862309361	3	5.685688957836999	98.39682698396825	3.4758732160013044	0.014489464677009307	0.015363372720538376	69.01566222710201	0.9963415387847804	0.9965460037497653	0.643780317063164	29.860517501831055
235TYR	206	4.70804810360777	15.196665123644799	62.337099623370996	3.1735796507959497	1.3605390151193244	0.014038630296544584	0.01689300842717066	59.196087204432054	0.9951660681563411	0.017279661051828484	0.99503200195147	3	5.685688957836999	98.39682698396825	3.4758732160013044	0.014489464677009307	0.015363372720538376	69.01566222710201	0.9963415387847804	0.9965460037497653	0.643780317063164	29.860517501831055
236CYS	207	8.454814814814815	23.09213019228755	35.78975435789754	7.42783417018288	1.0606436190166368	0.012734147104257531	0.013152984031445821	76.02837482423953	0.9987154591804308	0.013759075308755983	0.9984183148923027	3	5.685688957836999	98.39682698396825	3.4758732160013044	0.014489464677009307	0.015363372720538376	69.01566222710201	0.9963415387847804	0.9965460037497653	0.643780317063164	29.860517501831055
237VAL	208	1.1666666666666667	0.4714045207910317	0.09332400093324	0.04496462874789869	1.0	0.0	1.4927080334990788	0.6699233725271012	0.9999337093107212	1.642764500037206	0.9998412116466042	3	5.685688957836999	98.39682698396825	3.4758732160013044	0.014489464677009307	0.015363372720538376	69.01566222710201	0.9963415387847804	0.9965460037497653	0.643780317063164	29.860517501831055
238ALA	209	1.1083123425692696	0.34895514882718237	1.4631870146318704	0.3805170983305024	1.00177304964539	0.0025074708552714096	2.2607262975111007	0.4423357224184675	0.9999980087047017	2.0215398235459014	0.9999855498030044	3	5.685688957836999	98.39682698396825	3.4758732160013044	0.014489464677009307	0.015363372720538376	69.01566222710201	0.9963415387847804	0.9965460037497653	0.643780317063164	29.860517501831055
239ALA	210	6.890180878552972	20.500131258629292	34.04659534046595	7.516619332414893	1.0407921353357166	0.015599695169753281	0.015578814841696268	64.18973523733831	0.9989467833242709	0.015436556829505465	0.9983319855308684	3	5.685688957836999	98.39682698396825	3.4758732160013044	0.014489464677009307	0.015363372720538376	69.01566222710201	0.9963415387847804	0.9965460037497653	0.643780317063164	29.860517501831055
240ASN	211	1.7272727272727273	2.631657241114569	0.06332700063327	0.06341465050308452	0.6666666666666666	0.4714045207910317	0.22822428034189238	4.381654741125465	0.9859753392553844	3.992771253277681	0.9874304798052298	3	5.685688957836999	98.39682698396825	3.4758732160013044	0.014489464677009307	0.015363372720538376	69.01566222710201	0.9963415387847804	0.9965460037497653	0.643780317063164	29.860517501831055
241TYR	212	1.55	0.9448481863442906	4.339566043395661	1.0565242102398167	1.0	0.0	0.9774333335958625	1.0230876783392657	0.9999748146879486	0.9139546601349618	0.9999377593997476	5	4.331043139327476	91.02089791020897	2.399810883270074	0.021667481222879863	0.02995268589426822	46.15211106974659	0.9916275401341693	0.9795664827222073	0.5555541967660246	22.799222946166992
242TYR	213	5.756804733727811	13.599013337546609	29.670366296703662	2.6124300046511872	1.0899119397928845	0.03790946122191605	0.03778329331954027	26.466724103238324	0.9994910904849172	0.03797156770026027	0.9981466968525684	5	4.331043139327476	91.02089791020897	2.399810883270074	0.021667481222879863	0.02995268589426822	46.15211106974659	0.9916275401341693	0.9795664827222073	0.5555541967660246	22.799222946166992
243TRP	214	5.377214416615761	16.83629849205899	49.30173649301736	5.792406939928995	1.1916765292570115	0.07358099918316637	0.017404505758422905	57.45638594282118	0.9980207346616295	0.016098863810844206	0.9977155894692862	3	5.685688957836999	98.39682698396825	3.4758732160013044	0.014489464677009307	0.015363372720538376	69.01566222710201	0.9963415387847804	0.9965460037497653	0.643780317063164	29.860517501831055
244LEU	215	1.1111111111111112	0.3142696805273545	0.0999900009999	0.06682644287492391	1.0	0.0	2.321910283017356	0.4306798618853117	0.9999037976024724	3.6615650910981303	0.8999028201366135	5	4.331043139327476	91.02089791020897	2.399810883270074	0.021667481222879863	0.02995268589426822	46.15211106974659	0.9916275401341693	0.9795664827222073	0.5555541967660246	22.799222946166992
245LEU	216	7.943820224719101	29.064835008907618	26.99063426990634	3.0890527691722824	1.046629313940812	0.010693323695517266	0.0038563538477333595	259.31230366418987	0.9951274607735281	0.008200394275449146	0.9941204323912419	5	4.331043139327476	91.02089791020897	2.399810883270074	0.021667481222879863	0.02995268589426822	46.15211106974659	0.9916275401341693	0.9795664827222073	0.5555541967660246	22.799222946166992
246VAL	217	6.05	28.58607178330034	9.919008099190082	2.820403455534245	1.0188920830526655	0.016856266820171183	0.006378355460628595	156.78022433410268	0.9961478374900443	0.008278980646886426	0.9933278480859402	5	4.331043139327476	91.02089791020897	2.399810883270074	0.021667481222879863	0.02995268589426822	46.15211106974659	0.9916275401341693	0.9795664827222073	0.5555541967660246	22.799222946166992
247GLU	218	3.217391304347826	3.1340558766852347	0.24664200246642	0.34175848384784424	0.6666666666666666	0.4714045207910317	0.305757503604276	3.2705656875529745	0.9965096301884024	0.30412505456747013	0.9955857114108421	5	4.331043139327476	91.02089791020897	2.399810883270074	0.021667481222879863	0.02995268589426822	46.15211106974659	0.9916275401341693	0.9795664827222073	0.5555541967660246	22.799222946166992
248GLY	219	1.1228070175438596	0.3779063022550529	0.6399360063993601	0.07788102153483267	1.0	0.0	1.984339703157622	0.5039459717551028	0.9999953532107165	1.8871031954296726	0.9999847251203684	5	4.331043139327476	91.02089791020897	2.399810883270074	0.021667481222879863	0.02995268589426822	46.15211106974659	0.9916275401341693	0.9795664827222073	0.5555541967660246	22.799222946166992
249VAL	220	6.90409764603313	27.65551967938335	25.167483251674835	3.6350823607965843	1.0480464146648705	0.005576045067221892	0.0038612631535912883	258.98260756196294	0.9961626168283809	0.01157975110358565	0.9916476248366898	5	4.331043139327476	91.02089791020897	2.399810883270074	0.021667481222879863	0.02995268589426822	46.15211106974659	0.9916275401341693	0.9795664827222073	0.5555541967660246	22.799222946166992
250TYR	221	2.048964218455744	4.168017166521102	3.60630603606306	0.24237121571439996	1.0057239325490797	0.002684138736030725	0.4254235100277182	2.350598818421778	0.890724133248034	0.11635977293001327	0.9959066388284592	5	4.331043139327476	91.02089791020897	2.399810883270074	0.021667481222879863	0.02995268589426822	46.15211106974659	0.9916275401341693	0.9795664827222073	0.5555541967660246	22.799222946166992
251LEU	222	1.0769230769230769	0.26646935501059654	0.13998600139986	0.008164149394337824	1.0	0.0	2.6490055630869307	0.37750015097540346	0.9999744768021865	4.025281563774709	0.9999006987232745	5	4.331043139327476	91.02089791020897	2.399810883270074	0.021667481222879863	0.02995268589426822	46.15211106974659	0.9916275401341693	0.9795664827222073	0.5555541967660246	22.799222946166992
252TYR	223	3.2361838278068644	6.19299409788184	33.106689331066896	3.0977218609642168	1.119456574645244	0.022504848982407753	0.07400923197908851	13.511827825514422	0.9994401860548449	0.08683986457193409	0.9926628196214399	5	4.331043139327476	91.02089791020897	2.399810883270074	0.021667481222879863	0.02995268589426822	46.15211106974659	0.9916275401341693	0.9795664827222073	0.5555541967660246	22.799222946166992
253THR	224	3.253052164261931	4.836540543051602	9.65236809652368	2.150014960365924	1.011153291011054	0.005992420411798524	0.074435207408016	13.43450276854215	0.9983399635769172	0.1004084631149188	0.9989988201771073	5	4.331043139327476	91.02089791020897	2.399810883270074	0.021667481222879863	0.02995268589426822	46.15211106974659	0.9916275401341693	0.9795664827222073	0.5555541967660246	22.799222946166992
254LEU	225	1.0	0.0	0.02333100023331	0.012470944194826989	1.0	0.0	19.08608438494149	0.05239419358268051	1.0	19.086084384941493	1.0	5	4.331043139327476	91.02089791020897	2.399810883270074	0.021667481222879863	0.02995268589426822	46.15211106974659	0.9916275401341693	0.9795664827222073	0.5555541967660246	22.799222946166992
255LEU	226	0.3333333333333333	0.4714045207910317	0.0033330000333300007	0.004713573850525264	0.3333333333333333	0.4714045207910317	19.08608438494149	0.05239419358268051	1.0	19.086084384941493		-1	0.0	0.0	0.0	0.0	0.0	0.0	0.0	0.0	0.0	0.0
256ALA	227	1.8843813387423936	1.6721133197161742	3.0396960303969607	0.33532696984716814	1.01810722988123	0.011852884728938133	0.46296976654443456	2.159968257676763	0.9999179748090415	0.49807216305869356	0.9992892612505816	5	4.331043139327476	91.02089791020897	2.399810883270074	0.021667481222879863	0.02995268589426822	46.15211106974659	0.9916275401341693	0.9795664827222073	0.5555541967660246	22.799222946166992
257PHE	228	1.361344537815126	0.694892439980774	0.53994600539946	0.016328298788675647	1.0	0.0	1.2787580117358954	0.7820087857299244	0.9998674464751297	1.3216983559189017	0.9996920808707349	5	4.331043139327476	91.02089791020897	2.399810883270074	0.021667481222879863	0.02995268589426822	46.15211106974659	0.9916275401341693	0.9795664827222073	0.5555541967660246	22.799222946166992
258SER	229	1.7955271565495208	1.87714838623882	5.42945705429457	1.2868056611933971	1.0321449840577326	0.01494502615763289	0.3421743192059922	2.922487001129943	0.9997014525876593	0.3563828249808195	0.9987214711513973	5	4.331043139327476	91.02089791020897	2.399810883270074	0.021667481222879863	0.02995268589426822	46.15211106974659	0.9916275401341693	0.9795664827222073	0.5555541967660246	22.799222946166992
259VAL	230	1.2890625	0.8852289935907827	1.0965570109655702	0.1488325404910583	1.0029498525073748	0.004171721422929491	1.381867108062386	0.72365858783785	0.9958659441625847	1.014860933351549	0.9981860270732194	5	4.331043139327476	91.02089791020897	2.399810883270074	0.021667481222879863	0.02995268589426822	46.15211106974659	0.9916275401341693	0.9795664827222073	0.5555541967660246	22.799222946166992
260LEU	231	3.3364757070340825	8.529005039025288	14.80518614805186	4.396470884435051	1.0342034079662823	0.006208170787556974	0.029534118997652268	33.85914440445954	0.9976032463009236	0.04663247010842174	0.9763367561525719	5	4.331043139327476	91.02089791020897	2.399810883270074	0.021667481222879863	0.02995268589426822	46.15211106974659	0.9916275401341693	0.9795664827222073	0.5555541967660246	22.799222946166992
261SER	232	3.8440366972477062	7.357420658827854	4.179582041795821	1.7928628214219686	1.0032696960260619	0.002326502277065549	0.0836374903842945	11.956360663205418	0.999570716064541	0.08574668061130651	0.9991792649612592	5	4.331043139327476	91.02089791020897	2.399810883270074	0.021667481222879863	0.02995268589426822	46.15211106974659	0.9916275401341693	0.9795664827222073	0.5555541967660246	22.799222946166992
262GLU	233	2.051643192488263	1.5449933146042953	1.45652101456521	0.8531568669450729	1.0	0.0	0.6392965646006331	1.5642192612511494	0.9997441784077261	0.6118613187518513	0.9996580028529927	5	4.331043139327476	91.02089791020897	2.399810883270074	0.021667481222879863	0.02995268589426822	46.15211106974659	0.9916275401341693	0.9795664827222073	0.5555541967660246	22.799222946166992
263GLN	234	1.5120643431635388	1.0188514145719378	1.8798120187981204	0.5028082148476911	1.0	0.0	0.604880303423171	1.6532196441853808	0.9999821871367632	0.8612437516379849	0.9998558210539523	5	4.331043139327476	91.02089791020897	2.399810883270074	0.021667481222879863	0.02995268589426822	46.15211106974659	0.9916275401341693	0.9795664827222073	0.5555541967660246	22.799222946166992
264TRP	235	3.0203898722832174	5.258565231622824	36.69299736692997	2.2669644193565435	1.2215327516554861	0.04844076701341842	0.08183761880798891	12.21931936150592	0.9985168641402442	0.0786642979348285	0.9984932286558073	5	4.331043139327476	91.02089791020897	2.399810883270074	0.021667481222879863	0.02995268589426822	46.15211106974659	0.9916275401341693	0.9795664827222073	0.5555541967660246	22.799222946166992
265ILE	236	3.2885789014821274	17.258723591365232	12.305436123054362	2.5972305186151896	1.021949525689167	0.004838629654592971	0.00937879682805878	106.62348468923808	0.9582596563621362	0.009124085434345907	0.9831488103992013	5	4.331043139327476	91.02089791020897	2.399810883270074	0.021667481222879863	0.02995268589426822	46.15211106974659	0.9916275401341693	0.9795664827222073	0.5555541967660246	22.799222946166992
266PHE	237	2.7386569872958257	4.028115032990357	9.522381095223812	3.841111546644377	1.0456545257181746	0.029214258336535293	0.14652420035399105	6.824811175110172	0.9998043499488926	0.16018179855897652	0.9980590067679737	5	4.331043139327476	91.02089791020897	2.399810883270074	0.021667481222879863	0.02995268589426822	46.15211106974659	0.9916275401341693	0.9795664827222073	0.5555541967660246	22.799222946166992
267ARG	238	3.4206642066420665	5.80750382400568	24.3642302436423	5.5935585867266955	1.1365177462129725	0.021763724128260966	0.09203247036441925	10.865730280196965	0.9989440635288621	0.10706648282716498	0.9950327576352876	5	4.331043139327476	91.02089791020897	2.399810883270074	0.021667481222879863	0.02995268589426822	46.15211106974659	0.9916275401341693	0.9795664827222073	0.5555541967660246	22.799222946166992
268LEU	239	3.8612321095208464	14.679527306482631	35.45645435456455	3.3056942338713493	1.1631190461871797	0.03743413264138794	0.0050609487628699105	197.5914096061566	0.9891208064691269	0.021002443615737103	0.9390479527405058	5	4.331043139327476	91.02089791020897	2.399810883270074	0.021667481222879863	0.02995268589426822	46.15211106974659	0.9916275401341693	0.9795664827222073	0.5555541967660246	22.799222946166992
269TYR	240	3.9221724524076147	21.460766332660203	22.04446222044462	3.384700508881096	1.0586510495237187	0.0038492360386571892	0.003856714859393792	259.2880304760675	0.9921712810020458	0.012792186568841476	0.972096235945957	5	4.331043139327476	91.02089791020897	2.399810883270074	0.021667481222879863	0.02995268589426822	46.15211106974659	0.9916275401341693	0.9795664827222073	0.5555541967660246	22.799222946166992
270VAL	241	2.8548689138576777	5.126809964639614	18.784788187847884	3.412422382092599	1.077015022274676	0.032555975019909575	0.16592647702455315	6.026765697267374	0.9648472218770594	0.09030147384994619	0.9945816275353646	3	5.685688957836999	98.39682698396825	3.4758732160013044	0.014489464677009307	0.015363372720538376	69.01566222710201	0.9963415387847804	0.9965460037497653	0.643780317063164	29.860517501831055
271SER	242	4.028256070640176	7.19072224207582	48.44182248441823	4.690119674138225	1.2520295891435775	0.04563899246788705	0.07657901689069889	13.058407388897384	0.9995138126780057	0.08988560341766455	0.9927955902577216	3	5.685688957836999	98.39682698396825	3.4758732160013044	0.014489464677009307	0.015363372720538376	69.01566222710201	0.9963415387847804	0.9965460037497653	0.643780317063164	29.860517501831055
272ILE	243	4.480289093298292	14.991731740895581	52.578075525780754	1.8648663872021882	1.295465940848958	0.03849448807371729	0.0046612244798595924	214.53590238377072	0.9887937339814744	0.031997420677586146	0.9778093250381572	5	4.331043139327476	91.02089791020897	2.399810883270074	0.021667481222879863	0.02995268589426822	46.15211106974659	0.9916275401341693	0.9795664827222073	0.5555541967660246	22.799222946166992
273GLY	244	2.319717599596571	6.737020319443676	14.678532146785322	1.599923338829425	1.0434915032250462	0.009348252721394024	0.03364692603320812	29.720397013773013	0.9969084029178424	0.0481740547531188	0.9639342427247735	5	4.331043139327476	91.02089791020897	2.399810883270074	0.021667481222879863	0.02995268589426822	46.15211106974659	0.9916275401341693	0.9795664827222073	0.5555541967660246	22.799222946166992
274TRP	245	4.749578285539028	13.157580447159566	69.69636369696364	5.664862790385605	1.4740674898908785	0.10257889958216578	0.02114313195106835	47.2966825498845	0.9960734234677701	0.024198391139772384	0.9963243488249013	3	5.685688957836999	98.39682698396825	3.4758732160013044	0.014489464677009307	0.015363372720538376	69.01566222710201	0.9963415387847804	0.9965460037497653	0.643780317063164	29.860517501831055
275GLY	246	3.9307112288567354	7.081326773752803	51.01489851014899	5.201562759890063	1.2553943717610043	0.06281609566998707	0.08075265560847894	12.383493675408008	0.9990800655866486	0.08470482673345973	0.9973254575218873	3	5.685688957836999	98.39682698396825	3.4758732160013044	0.014489464677009307	0.015363372720538376	69.01566222710201	0.9963415387847804	0.9965460037497653	0.643780317063164	29.860517501831055
276VAL	247	4.480595667870036	9.862849322436857	52.09812352098123	1.1786479681356195	1.2697895191421045	0.04233095580766839	0.044046622764189476	22.703216211459782	0.9993588534491137	0.04783439684087803	0.9940025127624711	5	4.331043139327476	91.02089791020897	2.399810883270074	0.021667481222879863	0.02995268589426822	46.15211106974659	0.9916275401341693	0.9795664827222073	0.5555541967660246	22.799222946166992
277PRO	248	4.590465465465465	15.046726493218394	36.453021364530215	10.206174012967137	1.103539197897347	0.054523909321826824	0.01715853914470902	58.28001973631645	0.9968589799353003	0.019458091455330263	0.9970231628414619	3	5.685688957836999	98.39682698396825	3.4758732160013044	0.014489464677009307	0.015363372720538376	69.01566222710201	0.9963415387847804	0.9965460037497653	0.643780317063164	29.860517501831055
278LEU	249	4.0854752851711025	11.721858706799228	64.6268706462687	5.259983060288543	1.3808957407021287	0.07311901833585346	0.04470505164764236	22.368836700644717	0.921024379915174	0.023205618790114763	0.977519121376677	3	5.685688957836999	98.39682698396825	3.4758732160013044	0.014489464677009307	0.015363372720538376	69.01566222710201	0.9963415387847804	0.9965460037497653	0.643780317063164	29.860517501831055
279LEU	250	3.292771357353274	5.914523318745977	67.0266306702663	2.685115797767559	1.4439195528302282	0.044977334099804644	0.07470220807609637	13.386485162277092	0.9985553183850729	0.08071001314807583	0.99472373012135	4	4.436163026345418	89.8676798986768	2.1919000842034664	0.04157367124586038	0.04579212239344105	24.053685181810184	0.9972360231726408	0.9915406456422039	0.5116126704432791	9.66115951538086
280PHE	251	3.7472356599861785	7.781852146839656	54.641202546412025	9.72657014108701	1.308354169051359	0.08667397409341406	0.060324293923550334	16.577069286004598	0.998893557841309	0.059648434649075766	0.9962897101987684	5	4.331043139327476	91.02089791020897	2.399810883270074	0.021667481222879863	0.02995268589426822	46.15211106974659	0.9916275401341693	0.9795664827222073	0.5555541967660246	22.799222946166992
281VAL	252	2.001078167115903	3.46565729822132	11.978802119788021	1.4362639295140291	1.0327436466192597	0.004717976631471488	0.0831220462615857	12.030502676185238	0.998694904675869	0.141994967030515	0.9769111761052407	4	4.436163026345418	89.8676798986768	2.1919000842034664	0.04157367124586038	0.04579212239344105	24.053685181810184	0.9972360231726408	0.9915406456422039	0.5116126704432791	9.66115951538086
282VAL	253	3.301022206556221	7.4084692514609065	50.46162050461621	1.617188652026096	1.236721392683513	0.01596647990541917	0.1100583974647085	9.08608541497855	0.9328073560144561	0.03862706771538584	0.9967238598502905	4	4.436163026345418	89.8676798986768	2.1919000842034664	0.04157367124586038	0.04579212239344105	24.053685181810184	0.9972360231726408	0.9915406456422039	0.5116126704432791	9.66115951538086
283PRO	254	3.8569675723049954	6.915431125335224	56.79765356797653	2.275680065346708	1.2907877109185637	0.02115183995827836	0.0787036283713339	12.705894514568891	0.9996297167543019	0.09833063777079527	0.9876560984866141	4	4.436163026345418	89.8676798986768	2.1919000842034664	0.04157367124586038	0.04579212239344105	24.053685181810184	0.9972360231726408	0.9915406456422039	0.5116126704432791	9.66115951538086
284TRP	255	3.4457202505219207	4.7665045774598305	29.570376295703767	6.002162110880962	1.1090239418793095	0.039777693421726316	0.12848338234144796	7.783107681135555	0.9998358493534654	0.12735761971356346	0.9998412118082232	4	4.436163026345418	89.8676798986768	2.1919000842034664	0.04157367124586038	0.04579212239344105	24.053685181810184	0.9972360231726408	0.9915406456422039	0.5116126704432791	9.66115951538086
285GLY	256	4.5554323725055434	10.957827259537408	13.508649135086491	2.5903908150413306	1.0127776078595188	0.005519874603814983	0.04354315682525921	22.965721204207778	0.9991858040028426	0.049082705372577494	0.9993224752256358	4	4.436163026345418	89.8676798986768	2.1919000842034664	0.04157367124586038	0.04579212239344105	24.053685181810184	0.9972360231726408	0.9915406456422039	0.5116126704432791	9.66115951538086
286ILE	257	4.277458230621748	7.65068538116216	44.125587441255874	2.970774558615315	1.1773820755553028	0.03545102928504953	0.11368732825437225	8.79605506923804	0.9821972864725631	0.0738270370451666	0.9953460854535084	4	4.436163026345418	89.8676798986768	2.1919000842034664	0.04157367124586038	0.04579212239344105	24.053685181810184	0.9972360231726408	0.9915406456422039	0.5116126704432791	9.66115951538086
287VAL	258	3.996086956521739	6.124468558403524	28.010532280105323	2.7202957216314143	1.0945670868427422	0.015094272715327603	0.11519959940588918	8.680585741245888	0.9999110948338201	0.11820543330883174	0.9991203569039857	4	4.436163026345418	89.8676798986768	2.1919000842034664	0.04157367124586038	0.04579212239344105	24.053685181810184	0.9972360231726408	0.9915406456422039	0.5116126704432791	9.66115951538086
288LYS	259	1.4074074074074074	2.738738007012763	0.50661600506616	0.20497272754753587	1.0	0.0	0.08436545497279194	11.853192759080152	0.9949249825923187	0.7541125178221861	0.9955384185811175	4	4.436163026345418	89.8676798986768	2.1919000842034664	0.04157367124586038	0.04579212239344105	24.053685181810184	0.9972360231726408	0.9915406456422039	0.5116126704432791	9.66115951538086
289TYR	260	3.1160520607375273	5.008894737984127	33.3300003333	2.997102868984399	1.1474020654281631	0.021573477593593668	0.10823009813317958	9.239573993266434	0.9994582338599155	0.12040783665871706	0.9972468657197616	4	4.436163026345418	89.8676798986768	2.1919000842034664	0.04157367124586038	0.04579212239344105	24.053685181810184	0.9972360231726408	0.9915406456422039	0.5116126704432791	9.66115951538086
290LEU	261	3.0433275563258233	3.8100289101947347	22.08112522081125	2.7349941088660237	1.058440539577077	0.019084543847119516	0.18592660385322066	5.378466444691518	0.999843196758439	0.18983897844866998	0.9998210929374082	4	4.436163026345418	89.8676798986768	2.1919000842034664	0.04157367124586038	0.04579212239344105	24.053685181810184	0.9972360231726408	0.9915406456422039	0.5116126704432791	9.66115951538086
291TYR	262	2.7731457800511508	3.6112137195990353	32.103456321034564	3.722613398345442	1.1261541598220248	0.011507459522446094	0.2658471819905937	3.7615595264627717	0.9875180986847397	0.1827066695918253	0.9998887979120236	4	4.436163026345418	89.8676798986768	2.1919000842034664	0.04157367124586038	0.04579212239344105	24.053685181810184	0.9972360231726408	0.9915406456422039	0.5116126704432791	9.66115951538086
292GLU	263	0.0	0.0	0.0	0.0	0.0	0.0	0.0	0.0	0.0	0.0	0.0	-1	0.0	0.0	0.0	0.0	0.0	0.0	0.0	0.0	0.0	0.0
293ASP	264	1.8571428571428572	3.757984696561687	0.34663200346632	0.16517697154769678	1.0	0.0	0.1501952407496599	6.658000579837044	0.8789676377321689	0.4115121760934106	0.9860137983102847	4	4.436163026345418	89.8676798986768	2.1919000842034664	0.04157367124586038	0.04579212239344105	24.053685181810184	0.9972360231726408	0.9915406456422039	0.5116126704432791	9.66115951538086
294GLU	265	0.0	0.0	0.0	0.0	0.0	0.0	0.0	0.0	0.0	0.0	0.0	-1	0.0	0.0	0.0	0.0	0.0	0.0	0.0	0.0	0.0	0.0
295GLY	266	0.0	0.0	0.0	0.0	0.0	0.0	0.0	0.0	0.0	0.0	0.0	-1	0.0	0.0	0.0	0.0	0.0	0.0	0.0	0.0	0.0	0.0
296CYS	267	2.0	1.7056057308448835	0.07332600073326001	0.08339163419122624	0.6666666666666666	0.4714045207910317	0.5627027852097964	1.7771371073401796	0.9936493908256187	0.5755188887969932	0.993146680403035	4	4.436163026345418	89.8676798986768	2.1919000842034664	0.04157367124586038	0.04579212239344105	24.053685181810184	0.9972360231726408	0.9915406456422039	0.5116126704432791	9.66115951538086
297TRP	268	6.1254752851711025	14.461415730356254	20.771256207712565	1.2608083169684248	1.0341419054906573	0.014669126238883057	0.02858022971420631	34.989221920176945	0.9980057718824691	0.031682459984346475	0.9977740722861661	4	4.436163026345418	89.8676798986768	2.1919000842034664	0.04157367124586038	0.04579212239344105	24.053685181810184	0.9972360231726408	0.9915406456422039	0.5116126704432791	9.66115951538086
298THR	269	0.0	0.0	0.0	0.0	0.0	0.0	0.0	0.0	0.0	0.0	0.0	-1	0.0	0.0	0.0	0.0	0.0	0.0	0.0	0.0	0.0	0.0
299ARG	270	0.0	0.0	0.0	0.0	0.0	0.0	0.0	0.0	0.0	0.0	0.0	-1	0.0	0.0	0.0	0.0	0.0	0.0	0.0	0.0	0.0	0.0
300ASN	271	0.0	0.0	0.0	0.0	0.0	0.0	0.0	0.0	0.0	0.0	0.0	-1	0.0	0.0	0.0	0.0	0.0	0.0	0.0	0.0	0.0	0.0
301SER	272	0.0	0.0	0.0	0.0	0.0	0.0	0.0	0.0	0.0	0.0	0.0	-1	0.0	0.0	0.0	0.0	0.0	0.0	0.0	0.0	0.0	0.0
302ASN	273	1.101010101010101	0.4379693613874504	0.35663100356631	0.12813640493778014	1.013888888888889	0.019641855032959687	1.0322242747876291	0.9687817119063016	0.9999591665419437	1.4066593622372574	0.9998379511245874	1	4.745479272654007	97.51691497516914	3.2201955947691947	0.02894505504265753	0.030235970805008738	34.5482155251133	0.9979978680731624	0.9979103828562608	0.6665132170194614	22.758066177368164
303MET	274	3.5129353233830845	5.864818951521469	22.28110522281105	2.939097561657981	1.056590388382795	0.0026798881853083768	0.14171337042969226	7.056497188429558	0.9821332583241502	0.1213726917884627	0.9942777855297182	1	4.745479272654007	97.51691497516914	3.2201955947691947	0.02894505504265753	0.030235970805008738	34.5482155251133	0.9979978680731624	0.9979103828562608	0.6665132170194614	22.758066177368164
304ASN	275	3.67185415740329	6.598362313766024	25.420791254207913	2.9309902755751476	1.0799811070949135	0.03246000922718827	0.07992787693922186	12.511279397054576	0.999184955830298	0.0953471819968754	0.9950467131493946	1	4.745479272654007	97.51691497516914	3.2201955947691947	0.02894505504265753	0.030235970805008738	34.5482155251133	0.9979978680731624	0.9979103828562608	0.6665132170194614	22.758066177368164
305TYR	276	3.113804713804714	4.481745015739486	14.918508149185081	1.792472419981726	1.031522717051805	0.014495685169210595	0.11763712040665025	8.500718111283078	0.9993675235285263	0.10677048092540523	0.9991151038060643	1	4.745479272654007	97.51691497516914	3.2201955947691947	0.02894505504265753	0.030235970805008738	34.5482155251133	0.9979978680731624	0.9979103828562608	0.6665132170194614	22.758066177368164
306TRP	277	2.285337552742616	3.803356860625216	13.52531413525314	4.108906435736672	1.0552697234583155	0.042846583980358996	0.10463298618118291	9.557215525402246	0.9985346631287505	0.11083438817680855	0.9892109606606324	1	4.745479272654007	97.51691497516914	3.2201955947691947	0.02894505504265753	0.030235970805008738	34.5482155251133	0.9979978680731624	0.9979103828562608	0.6665132170194614	22.758066177368164
307LEU	278	5.4496153846153845	11.49838449548097	40.66593340665933	3.918647133136371	1.1609761226241546	0.0051318623072988245	0.04163483469258011	24.018349235291033	0.998321937421521	0.0445154943967196	0.9982710889796003	1	4.745479272654007	97.51691497516914	3.2201955947691947	0.02894505504265753	0.030235970805008738	34.5482155251133	0.9979978680731624	0.9979103828562608	0.6665132170194614	22.758066177368164
308ILE	279	3.85203605843954	8.361426323284764	37.019631370196315	1.502942812910971	1.115618279248572	0.006406055753925809	0.08187540062066019	12.213680695538033	0.97040782980336	0.07051774678886755	0.9790711701662559	1	4.745479272654007	97.51691497516914	3.2201955947691947	0.02894505504265753	0.030235970805008738	34.5482155251133	0.9979978680731624	0.9979103828562608	0.6665132170194614	22.758066177368164
309ILE	280	1.4924782264449723	1.0512137324462765	6.24937506249375	1.9036128498339244	1.0064010607493366	0.0021208510941843083	1.0321276926431877	0.9688723664017661	0.99816372938938	0.8292698693528461	0.9990873503261268	1	4.745479272654007	97.51691497516914	3.2201955947691947	0.02894505504265753	0.030235970805008738	34.5482155251133	0.9979978680731624	0.9979103828562608	0.6665132170194614	22.758066177368164
310ARG	281	6.857506361323155	11.390815946601405	17.82488417824884	4.7297161249130255	1.0086350756353495	0.003367963381456768	0.06668705409203779	14.99541423167164	0.9998686823095732	0.06726324045460662	0.999743240167794	1	4.745479272654007	97.51691497516914	3.2201955947691947	0.02894505504265753	0.030235970805008738	34.5482155251133	0.9979978680731624	0.9979103828562608	0.6665132170194614	22.758066177368164
311LEU	282	4.211752360965373	9.886080836506254	52.74472552744726	3.752410390994791	1.2662834200151714	0.028969465409045252	0.05941158401327129	16.831734359693577	0.9679467187137758	0.050605700311537605	0.9878090875102847	1	4.745479272654007	97.51691497516914	3.2201955947691947	0.02894505504265753	0.030235970805008738	34.5482155251133	0.9979978680731624	0.9979103828562608	0.6665132170194614	22.758066177368164
312PRO	283	4.323423639415008	8.675545669646965	48.48181848481818	3.550657309478254	1.236194164418145	0.0501543054119549	0.05497948479486605	18.188602598425575	0.9990650611452865	0.05637129570835945	0.9938752284486764	1	4.745479272654007	97.51691497516914	3.2201955947691947	0.02894505504265753	0.030235970805008738	34.5482155251133	0.9979978680731624	0.9979103828562608	0.6665132170194614	22.758066177368164
313ILE	284	3.46919770773639	5.552283114214898	15.661767156617671	1.7283011275221971	1.0307938549017692	0.0024257022108643816	0.10626200866534226	9.41070108272999	0.9998204791963635	0.10783980775292948	0.9997786894630891	5	4.331043139327476	91.02089791020897	2.399810883270074	0.021667481222879863	0.02995268589426822	46.15211106974659	0.9916275401341693	0.9795664827222073	0.5555541967660246	22.799222946166992
314LEU	285	4.493064998640196	10.842019220975265	46.87197946871979	2.4660641787203055	1.1762868952478964	0.027571398278879385	0.037854513647591126	26.4169290169611	0.9982883403619409	0.042962814257958365	0.9955922537804527	1	4.745479272654007	97.51691497516914	3.2201955947691947	0.02894505504265753	0.030235970805008738	34.5482155251133	0.9979978680731624	0.9979103828562608	0.6665132170194614	22.758066177368164
315PHE	286	4.180542365727551	8.955496478094986	79.15875079158751	1.4412518031552115	1.668540732020573	0.015817309510490218	0.04479154227003867	22.32564339872945	0.9981484129013406	0.050862616578196185	0.9916298282251226	1	4.745479272654007	97.51691497516914	3.2201955947691947	0.02894505504265753	0.030235970805008738	34.5482155251133	0.9979978680731624	0.9979103828562608	0.6665132170194614	22.758066177368164
316ALA	287	3.0165289256198347	6.085650821477196	31.110222311102223	2.1968743529330785	1.094696398055663	0.004945678361933389	0.0628805007400615	15.903181244275535	0.9991818663191959	0.06658872801721956	0.9941941879612447	5	4.331043139327476	91.02089791020897	2.399810883270074	0.021667481222879863	0.02995268589426822	46.15211106974659	0.9916275401341693	0.9795664827222073	0.5555541967660246	22.799222946166992
317ILE	288	3.1174480425326245	5.564006927672391	20.60460620604606	2.0481658096051842	1.042726442578438	0.01140411431436652	0.08318351212024498	12.021613111916475	0.9994215429519101	0.10266517067152858	0.9918963631102441	1	4.745479272654007	97.51691497516914	3.2201955947691947	0.02894505504265753	0.030235970805008738	34.5482155251133	0.9979978680731624	0.9979103828562608	0.6665132170194614	22.758066177368164
318GLY	289	3.823036951501155	6.566160925446888	38.666133386661336	1.4494756924604155	1.1417657325986423	0.019223566733716026	0.0704164859177856	14.201219884325736	0.9990351025483187	0.08491356352822205	0.9935446519798841	1	4.745479272654007	97.51691497516914	3.2201955947691947	0.02894505504265753	0.030235970805008738	34.5482155251133	0.9979978680731624	0.9979103828562608	0.6665132170194614	22.758066177368164
319VAL	290	4.209798994974874	8.882706051298097	46.901976469019765	2.551937763052955	1.1905070463344247	0.00287385157679868	0.05171207084672821	19.337844793799615	0.9990934389037122	0.06138838579213309	0.991840342908689	5	4.331043139327476	91.02089791020897	2.399810883270074	0.021667481222879863	0.02995268589426822	46.15211106974659	0.9916275401341693	0.9795664827222073	0.5555541967660246	22.799222946166992
320ASN	291	1.5458015267175573	1.0538015183124712	2.68639802686398	0.4098641516621971	1.005094089556164	0.0019403665991467758	0.8120742097360123	1.2314145530185945	0.9999046725590574	0.8560642068814825	0.9994895671731451	5	4.331043139327476	91.02089791020897	2.399810883270074	0.021667481222879863	0.02995268589426822	46.15211106974659	0.9916275401341693	0.9795664827222073	0.5555541967660246	22.799222946166992
321PHE	292	3.043199620223119	5.0773073576983885	61.30053661300536	5.343037119555028	1.3907484633309075	0.048470913610741115	0.16724956882595224	5.979088657864625	0.9711341562098204	0.0907118480181542	0.9993256558096075	6	5.941820837390457	98.28017198280172	3.310237639994817	0.026061226045044676	0.0261464783311893	38.371180169021315	0.9986779455773924	0.9986504509231373	0.5898430739592834	24.221538543701172
322LEU	293	3.4552036199095024	5.952119100884836	50.69159750691597	1.874865105344485	1.2552575737673861	0.005038613223800859	0.13425991192607964	7.448239654369627	0.9789448131548155	0.11394331857262815	0.989185248534269	1	4.745479272654007	97.51691497516914	3.2201955947691947	0.02894505504265753	0.030235970805008738	34.5482155251133	0.9979978680731624	0.9979103828562608	0.6665132170194614	22.758066177368164
323ILE	294	2.2242199894235855	2.770522740986018	13.395327133953272	0.9141417192367393	1.046489878592712	0.004067193409802255	0.17691668086076087	5.652378255880983	0.9999182786956264	0.2793154879695649	0.9924905117775358	5	4.331043139327476	91.02089791020897	2.399810883270074	0.021667481222879863	0.02995268589426822	46.15211106974659	0.9916275401341693	0.9795664827222073	0.5555541967660246	22.799222946166992
324PHE	295	4.576755255850853	8.759590377699315	60.23397660233976	5.465731868312466	1.2752750337912542	0.026917756615104992	0.06025412628491199	16.596373753251257	0.9982582006841354	0.06826575372922994	0.9966946151329769	6	5.941820837390457	98.28017198280172	3.310237639994817	0.026061226045044676	0.0261464783311893	38.371180169021315	0.9986779455773924	0.9986504509231373	0.5898430739592834	24.221538543701172
325VAL	296	4.34341590612777	7.613114349904868	46.35536446355365	3.3011947807258712	1.1962902333758456	0.022367792895272215	0.08032174992479858	12.449927957698286	0.9995651046811642	0.07901137911537405	0.9995721644809998	6	5.941820837390457	98.28017198280172	3.310237639994817	0.026061226045044676	0.0261464783311893	38.371180169021315	0.9986779455773924	0.9986504509231373	0.5898430739592834	24.221538543701172
326ARG	297	3.3071849234393405	4.496181624598208	39.312735393127355	3.2923933761012014	1.1905718092229005	0.008510608459684588	0.1394129300291841	7.17293582303065	0.9998307091314038	0.14722360273677196	0.9985510039351027	6	5.941820837390457	98.28017198280172	3.310237639994817	0.026061226045044676	0.0261464783311893	38.371180169021315	0.9986779455773924	0.9986504509231373	0.5898430739592834	24.221538543701172
327VAL	298	1.241779497098646	0.6137961954592817	2.1331200213312003	0.5391018084097058	1.0046620046620047	0.006593070220853575	1.133248046460996	0.8824193459877435	0.9999936839639808	1.1489548211838214	0.9998146432817047	6	5.941820837390457	98.28017198280172	3.310237639994817	0.026061226045044676	0.0261464783311893	38.371180169021315	0.9986779455773924	0.9986504509231373	0.5898430739592834	24.221538543701172
328ILE	299	4.98014440433213	10.77374646887225	40.34596540345965	4.920259949059313	1.1378114039821663	0.018245071298819596	0.04229487259435879	23.643527894995437	0.99857176012218	0.042490657690519115	0.9982713858599235	6	5.941820837390457	98.28017198280172	3.310237639994817	0.026061226045044676	0.0261464783311893	38.371180169021315	0.9986779455773924	0.9986504509231373	0.5898430739592834	24.221538543701172
329CYS	300	3.9663377829367383	6.528967889440174	38.98276838982769	3.6779047509346494	1.167692494460787	0.016507103026028466	0.1304084961959132	7.668212035032565	0.984200193282183	0.10533734057736158	0.9939610135623005	6	5.941820837390457	98.28017198280172	3.310237639994817	0.026061226045044676	0.0261464783311893	38.371180169021315	0.9986779455773924	0.9986504509231373	0.5898430739592834	24.221538543701172
330ILE	301	1.2536687631027255	0.7272850632579311	1.9631370196313702	0.270815226021023	1.0143927015250545	0.006524391790413767	1.5428428659830369	0.648154145861666	0.9988332411981974	1.0932949547872637	0.9990526603571264	6	5.941820837390457	98.28017198280172	3.310237639994817	0.026061226045044676	0.0261464783311893	38.371180169021315	0.9986779455773924	0.9986504509231373	0.5898430739592834	24.221538543701172
331VAL	302	3.8824273072060684	5.723956105819901	10.18898110188981	1.7136742109979906	1.0048274037665665	0.002592831705716774	0.10176736233897267	9.826333089671143	0.9996233233433218	0.08781760595019818	0.9993183104571205	6	5.941820837390457	98.28017198280172	3.310237639994817	0.026061226045044676	0.0261464783311893	38.371180169021315	0.9986779455773924	0.9986504509231373	0.5898430739592834	24.221538543701172
332VAL	303	4.87891056312109	9.607711477191307	38.39616038396161	4.457558281855046	1.1468507571410769	0.034789091626581656	0.04896804026597635	20.42148296252757	0.9990689822710584	0.05062264451730628	0.9959343834974879	6	5.941820837390457	98.28017198280172	3.310237639994817	0.026061226045044676	0.0261464783311893	38.371180169021315	0.9986779455773924	0.9986504509231373	0.5898430739592834	24.221538543701172
333SER	304	1.4202586206896552	1.105481609203768	2.1731160217311603	0.32104248037193694	1.011354521749823	0.004240036404542114	0.4445970366574071	2.249227767054528	0.9999263616524857	0.5998390262011937	0.9991747931439905	6	5.941820837390457	98.28017198280172	3.310237639994817	0.026061226045044676	0.0261464783311893	38.371180169021315	0.9986779455773924	0.9986504509231373	0.5898430739592834	24.221538543701172
334LYS	305	1.0	0.0	0.04666200046662	0.009427147701050527	1.0	0.0	19.08608438494149	0.05239419358268051	1.0	19.086084384941493	1.0	6	5.941820837390457	98.28017198280172	3.310237639994817	0.026061226045044676	0.0261464783311893	38.371180169021315	0.9986779455773924	0.9986504509231373	0.5898430739592834	24.221538543701172
335LEU	306	1.8868501529051989	2.13089510104892	3.9929340399293403	0.35645963996400687	1.0311354027127977	0.014391290300739067	0.5591501335146561	1.7884284381983224	0.9828585919487969	0.30278284806358563	0.9960494190759599	6	5.941820837390457	98.28017198280172	3.310237639994817	0.026061226045044676	0.0261464783311893	38.371180169021315	0.9986779455773924	0.9986504509231373	0.5898430739592834	24.221538543701172
336LYS	307	2.0100521221146685	2.139471319089332	16.641669166416694	1.86643835569939	1.0799186466708501	0.014390727871537662	0.2581999008374421	3.8729681799125926	0.9999359047022485	0.27862903214827406	0.9983881095258702	6	5.941820837390457	98.28017198280172	3.310237639994817	0.026061226045044676	0.0261464783311893	38.371180169021315	0.9986779455773924	0.9986504509231373	0.5898430739592834	24.221538543701172
337ALA	308	0.0	0.0	0.0	0.0	0.0	0.0	0.0	0.0	0.0	0.0	0.0	-1	0.0	0.0	0.0	0.0	0.0	0.0	0.0	0.0	0.0	0.0
338ASN	309	0.0	0.0	0.0	0.0	0.0	0.0	0.0	0.0	0.0	0.0	0.0	-1	0.0	0.0	0.0	0.0	0.0	0.0	0.0	0.0	0.0	0.0
339LEU	310	0.0	0.0	0.0	0.0	0.0	0.0	0.0	0.0	0.0	0.0	0.0	-1	0.0	0.0	0.0	0.0	0.0	0.0	0.0	0.0	0.0	0.0
340MET	311	0.0	0.0	0.0	0.0	0.0	0.0	0.0	0.0	0.0	0.0	0.0	-1	0.0	0.0	0.0	0.0	0.0	0.0	0.0	0.0	0.0	0.0
341CYS	312	1.0	1.224744871391589	0.013332000133320003	0.018854295402101057	0.3333333333333333	0.4714045207910317	0.7934822175281905	1.2602676883108253	0.988730090712167	6.281156592306933	0.9877397438315395	-1	0.0	0.0	0.0	0.0	0.0	0.0	0.0	0.0	0.0	0.0
342LYS	313	0.0	0.0	0.0	0.0	0.0	0.0	0.0	0.0	0.0	0.0	0.0	-1	0.0	0.0	0.0	0.0	0.0	0.0	0.0	0.0	0.0	0.0
343THR	314	1.125	0.5448623679425842	0.11998800119988	0.04320061792759298	1.0	0.0	2.1012545664906024	0.47590616384484247	0.997591323009621	1.2998607879315056	0.9989820034048341	-1	0.0	0.0	0.0	0.0	0.0	0.0	0.0	0.0	0.0	0.0
344ASP	315	2.811023622047244	4.832195639689002	3.532980035329801	0.5323835080227824	1.011052791461816	0.00867502538985609	0.09323032931735976	10.726123218936191	0.9986356057974815	0.14760550628395772	0.9956417519395881	6	5.941820837390457	98.28017198280172	3.310237639994817	0.026061226045044676	0.0261464783311893	38.371180169021315	0.9986779455773924	0.9986504509231373	0.5898430739592834	24.221538543701172
345ILE	316	1.9877800407331976	2.7391432351033083	3.2363430323634303	0.7558050685082934	1.0047931967939987	0.0015476450900041305	0.16196532179455927	6.174161165613119	0.9998865333587603	0.16875544691174332	0.9995085280328967	6	5.941820837390457	98.28017198280172	3.310237639994817	0.026061226045044676	0.0261464783311893	38.371180169021315	0.9986779455773924	0.9986504509231373	0.5898430739592834	24.221538543701172
346LYS	317	3.5679599499374217	5.500490338219772	39.90267639902677	4.0183403683057	1.1870721783811649	0.03923998434883477	0.10686694557390915	9.357430350700913	0.9994444459248597	0.110462176959445	0.9994448984070962	6	5.941820837390457	98.28017198280172	3.310237639994817	0.026061226045044676	0.0261464783311893	38.371180169021315	0.9986779455773924	0.9986504509231373	0.5898430739592834	24.221538543701172
347CYS	318	3.419107706173952	4.15659180643974	23.21767823217678	4.42932756543709	1.0808740817025038	0.04495407552442985	0.15005086753984287	6.664406653526818	0.9999314372537756	0.15594385588254872	0.9988903871021921	6	5.941820837390457	98.28017198280172	3.310237639994817	0.026061226045044676	0.0261464783311893	38.371180169021315	0.9986779455773924	0.9986504509231373	0.5898430739592834	24.221538543701172
348ARG	319	1.3883495145631068	0.9462035507188548	3.7462920374629207	1.208192973648086	1.01447122001567	0.010657356547349253	0.5805734607842845	1.7224349157281853	0.999996786701147	0.6044368622246171	0.9998232699340368	6	5.941820837390457	98.28017198280172	3.310237639994817	0.026061226045044676	0.0261464783311893	38.371180169021315	0.9986779455773924	0.9986504509231373	0.5898430739592834	24.221538543701172
349LEU	320	5.302066772655008	9.490109261165761	39.309402393094025	4.105344234461589	1.1279674140268172	0.03572334392669168	0.06231687720660351	16.047017193827443	0.999432280180655	0.06578956140961678	0.9994344448623022	6	5.941820837390457	98.28017198280172	3.310237639994817	0.026061226045044676	0.0261464783311893	38.371180169021315	0.9986779455773924	0.9986504509231373	0.5898430739592834	24.221538543701172
350ALA	321	4.1338563373375825	8.494419586917687	46.418691464186914	5.172085832654504	1.202483800144285	0.07894624525392221	0.0595114536942373	16.80348803337724	0.9992981766301833	0.06307761570208383	0.9971490633266489	6	5.941820837390457	98.28017198280172	3.310237639994817	0.026061226045044676	0.0261464783311893	38.371180169021315	0.9986779455773924	0.9986504509231373	0.5898430739592834	24.221538543701172
351LYS	322	3.1102803738317757	5.281690018744076	20.591274205912743	4.5582745026111935	1.0733441774255577	0.03298833815205614	0.079916408326025	12.513074860927492	0.999285204321671	0.0977962425261705	0.9961147864808817	6	5.941820837390457	98.28017198280172	3.310237639994817	0.026061226045044676	0.0261464783311893	38.371180169021315	0.9986779455773924	0.9986504509231373	0.5898430739592834	24.221538543701172
352SER	323	2.1311475409836067	3.22468566529059	9.415725094157251	1.1829380117997925	1.0127290096511448	0.0071283170719161236	0.3153127124394458	3.1714547512639375	0.9636319078840581	0.20968042457778724	0.987512175540143	6	5.941820837390457	98.28017198280172	3.310237639994817	0.026061226045044676	0.0261464783311893	38.371180169021315	0.9986779455773924	0.9986504509231373	0.5898430739592834	24.221538543701172
353THR	324	6.268009559576647	12.732811300364789	51.79482051794821	4.2595349226974	1.1780034777598287	0.05143874877631462	0.04190230245312421	23.865037037491973	0.999440281018952	0.03832052297295681	0.9992715637723922	6	5.941820837390457	98.28017198280172	3.310237639994817	0.026061226045044676	0.0261464783311893	38.371180169021315	0.9986779455773924	0.9986504509231373	0.5898430739592834	24.221538543701172
354LEU	325	4.738329875518672	10.077641726656598	49.601706496017066	6.347679093966756	1.2235340820407457	0.05312341984363552	0.04704285667303567	21.25721248074602	0.9984301792131852	0.045824252343191534	0.9959110031637788	6	5.941820837390457	98.28017198280172	3.310237639994817	0.026061226045044676	0.0261464783311893	38.371180169021315	0.9986779455773924	0.9986504509231373	0.5898430739592834	24.221538543701172
355THR	326	2.558018252933507	5.196675322149627	6.42269106422691	1.6532822484732739	1.01974176663074	0.014776597017563856	0.06250555891529903	15.998577044244895	0.9981613703017738	0.08117486755363064	0.9930639516644032	0	5.151455850085987	96.7103289671033	2.99225581765181	0.010857614840795374	0.01248169176845423	92.10125931550773	0.9950671670499868	0.9949722943172544	0.5454463169185988	23.03097152709961
356LEU	327	2.1503355704697986	2.157292118227296	5.3328000533280004	0.27350915893648836	1.0012132803460718	0.0008591473277283373	0.34799194110838927	2.873629765145996	0.9999602306634106	0.34569067515264856	0.9999046773320888	6	5.941820837390457	98.28017198280172	3.310237639994817	0.026061226045044676	0.0261464783311893	38.371180169021315	0.9986779455773924	0.9986504509231373	0.5898430739592834	24.221538543701172
357ILE	328	5.454998688008397	9.386019297117683	56.79098756790987	4.8162969157219	1.2161771617616608	0.048376225316719416	0.06559503154472449	15.245057079028504	0.9988546266343133	0.07135224338826769	0.9993539202964733	6	5.941820837390457	98.28017198280172	3.310237639994817	0.026061226045044676	0.0261464783311893	38.371180169021315	0.9986779455773924	0.9986504509231373	0.5898430739592834	24.221538543701172
358PRO	329	3.4853629976580796	8.196383294301736	18.808119188081193	2.5219029727858087	1.058145038117542	0.025004661248706178	0.03687638315516562	27.11762690479369	0.9976347343373952	0.046324385222811196	0.987841555573836	0	5.151455850085987	96.7103289671033	2.99225581765181	0.010857614840795374	0.01248169176845423	92.10125931550773	0.9950671670499868	0.9949722943172544	0.5454463169185988	23.03097152709961
359LEU	330	0.0	0.0	0.0	0.0	0.0	0.0	0.0	0.0	0.0	0.0	0.0	-1	0.0	0.0	0.0	0.0	0.0	0.0	0.0	0.0	0.0	0.0
360LEU	331	1.2151898734177216	0.5663761347138505	1.2798720127987202	0.23718224010475214	1.0	0.0	1.327271396599152	0.7534254128901484	0.9999984099999668	1.4645533263373478	0.9998695237104496	6	5.941820837390457	98.28017198280172	3.310237639994817	0.026061226045044676	0.0261464783311893	38.371180169021315	0.9986779455773924	0.9986504509231373	0.5898430739592834	24.221538543701172
361GLY	332	1.0533980582524272	0.2454698423256414	0.72326100723261	0.10623855914748014	1.0	0.0	2.4139319737585434	0.4142618809771092	0.9999998290276111	2.398574195422381	0.9999971626938298	6	5.941820837390457	98.28017198280172	3.310237639994817	0.026061226045044676	0.0261464783311893	38.371180169021315	0.9986779455773924	0.9986504509231373	0.5898430739592834	24.221538543701172
362THR	333	4.416595380667237	6.360439513412322	45.705429457054294	3.193560207561231	1.129157753765557	0.015471037339459452	0.1038978548037216	9.624837797557493	0.999824191781723	0.11609488173205582	0.9966233654480184	6	5.941820837390457	98.28017198280172	3.310237639994817	0.026061226045044676	0.0261464783311893	38.371180169021315	0.9986779455773924	0.9986504509231373	0.5898430739592834	24.221538543701172
363HIS	334	4.670323642347778	9.591573386982851	64.60687264606872	4.769612718760937	1.3133557479598197	0.06331343767895203	0.048316391643333935	20.69690980613547	0.9977357437885912	0.04483207949272636	0.9973844574322301	6	5.941820837390457	98.28017198280172	3.310237639994817	0.026061226045044676	0.0261464783311893	38.371180169021315	0.9986779455773924	0.9986504509231373	0.5898430739592834	24.221538543701172
364GLU	335	1.7994850337946573	1.618416616648742	18.208179182081793	2.94946210593229	1.0223700978781995	0.008513653920714723	0.33166116386037925	3.015125401962872	0.9998670429277073	0.4360837561694761	0.9985292737798821	6	5.941820837390457	98.28017198280172	3.310237639994817	0.026061226045044676	0.0261464783311893	38.371180169021315	0.9986779455773924	0.9986504509231373	0.5898430739592834	24.221538543701172
365VAL	336	2.901210336931632	4.292966363348821	48.57180948571809	0.24305775627110265	1.2173582101644127	0.00935893280072409	0.12936961680528408	7.729790229688268	0.9996431568434769	0.13809184859739831	0.9974038736730062	6	5.941820837390457	98.28017198280172	3.310237639994817	0.026061226045044676	0.0261464783311893	38.371180169021315	0.9986779455773924	0.9986504509231373	0.5898430739592834	24.221538543701172
366ILE	337	3.720243376853847	6.883854151733939	68.75979068759791	1.1215037474361877	1.422784144961448	0.008903558552459771	0.06540044538366044	15.290415747686005	0.9985029705504855	0.07770474672708995	0.992998843609816	6	5.941820837390457	98.28017198280172	3.310237639994817	0.026061226045044676	0.0261464783311893	38.371180169021315	0.9986779455773924	0.9986504509231373	0.5898430739592834	24.221538543701172
367PHE	338	3.2199913953821886	6.319026209902036	57.757557577575575	2.7023992223358166	1.2949731991205835	0.027112416260198106	0.1268519603715284	7.883204934879725	0.955201193345298	0.08083922866317154	0.9853197597480655	6	5.941820837390457	98.28017198280172	3.310237639994817	0.026061226045044676	0.0261464783311893	38.371180169021315	0.9986779455773924	0.9986504509231373	0.5898430739592834	24.221538543701172
368ALA	339	2.3851907255048617	3.6789265019439172	19.651368196513683	2.14694363442577	1.0800004484267103	0.02255830799270961	0.12912852648662973	7.7442221886078935	0.999729614857645	0.16734929115394753	0.9872338868711352	1	4.745479272654007	97.51691497516914	3.2201955947691947	0.02894505504265753	0.030235970805008738	34.5482155251133	0.9979978680731624	0.9979103828562608	0.6665132170194614	22.758066177368164
369PHE	340	3.340161795407098	6.120806670311143	60.540612605406125	5.398993002308536	1.4037366784499339	0.06330874138559621	0.0780770213257727	12.807865656497667	0.9987230056334048	0.10265407148390004	0.9885994837761224	1	4.745479272654007	97.51691497516914	3.2201955947691947	0.02894505504265753	0.030235970805008738	34.5482155251133	0.9979978680731624	0.9979103828562608	0.6665132170194614	22.758066177368164
370VAL	341	5.061407888167748	9.106060778433609	30.250308302503083	5.129466477179329	1.1146263668169205	0.014796753063632626	0.0653722985640111	15.296999217808171	0.999640225077086	0.07136572773633505	0.9996278386089408	1	4.745479272654007	97.51691497516914	3.2201955947691947	0.02894505504265753	0.030235970805008738	34.5482155251133	0.9979978680731624	0.9979103828562608	0.6665132170194614	22.758066177368164
371MET	342	7.243628185907046	14.978340705316556	28.53381328533813	11.311709124767276	1.1255010527519003	0.02979744674707797	0.031992040545038354	31.257774839094782	0.9993636464836372	0.03190664091600723	0.9992471304440924	1	4.745479272654007	97.51691497516914	3.2201955947691947	0.02894505504265753	0.030235970805008738	34.5482155251133	0.9979978680731624	0.9979103828562608	0.6665132170194614	22.758066177368164
372ASP	343	1.0769230769230769	0.3003942183041021	0.37329600373296	0.16046932796334662	1.0	0.0	2.109226475396815	0.47410745676889304	0.999998814670606	2.2037536217413876	0.9999893688213384	1	4.745479272654007	97.51691497516914	3.2201955947691947	0.02894505504265753	0.030235970805008738	34.5482155251133	0.9979978680731624	0.9979103828562608	0.6665132170194614	22.758066177368164
373GLU	344	5.099297893681043	9.774445706798469	16.35836416358364	7.644992494011633	1.0337796177414704	0.01995938679702262	0.06427381643221872	15.558435075262269	0.9989687892647051	0.06893060417133631	0.9991229699413537	1	4.745479272654007	97.51691497516914	3.2201955947691947	0.02894505504265753	0.030235970805008738	34.5482155251133	0.9979978680731624	0.9979103828562608	0.6665132170194614	22.758066177368164
374HIS	345	3.7107652399481195	5.50496776573912	39.879345398793454	6.848997980128296	1.1921388982876648	0.032427879708445344	0.11757608608235715	8.505130875844443	0.9996769577572319	0.12111051440893379	0.9996692459201398	1	4.745479272654007	97.51691497516914	3.2201955947691947	0.02894505504265753	0.030235970805008738	34.5482155251133	0.9979978680731624	0.9979103828562608	0.6665132170194614	22.758066177368164
375ALA	346	2.9013398294762487	4.601012509203913	15.285138152851381	1.4642154038141157	1.038794903246595	0.007720481068650018	0.26808195887059216	3.7302025254251348	0.9590371907275927	0.10191145021902404	0.9954488457328001	1	4.745479272654007	97.51691497516914	3.2201955947691947	0.02894505504265753	0.030235970805008738	34.5482155251133	0.9979978680731624	0.9979103828562608	0.6665132170194614	22.758066177368164
376ARG	347	1.7190265486725664	1.4613882747444824	5.14281905142819	0.6495674179303921	1.0070552860679882	0.0010873781796379204	0.519241409667527	1.9258864593259335	0.9999748149212024	0.651203543665036	0.9969310864950041	1	4.745479272654007	97.51691497516914	3.2201955947691947	0.02894505504265753	0.030235970805008738	34.5482155251133	0.9979978680731624	0.9979103828562608	0.6665132170194614	22.758066177368164
377GLY	348	1.2988505747126438	0.8251080393031317	0.7532580075325801	0.11896522546128555	1.0	0.0	1.3608516117612943	0.7348339755469305	0.9970699604191494	1.1532238630115477	0.9983546379250425	1	4.745479272654007	97.51691497516914	3.2201955947691947	0.02894505504265753	0.030235970805008738	34.5482155251133	0.9979978680731624	0.9979103828562608	0.6665132170194614	22.758066177368164
378THR	349	2.407649253731343	2.701722998488029	16.385028163850283	0.9205719543865409	1.0498474372235302	0.006746056805590081	0.26747316465836063	3.738692819061997	0.9999030669108996	0.2687159069292786	0.9992050842185026	1	4.745479272654007	97.51691497516914	3.2201955947691947	0.02894505504265753	0.030235970805008738	34.5482155251133	0.9979978680731624	0.9979103828562608	0.6665132170194614	22.758066177368164
379LEU	350	4.024180327868852	8.032658068137408	29.477052294770527	2.1169089953155944	1.1108148559902322	0.006846490294046362	0.047290962736958486	21.145689199904727	0.9982035020023694	0.0641451549677232	0.9878018950928883	1	4.745479272654007	97.51691497516914	3.2201955947691947	0.02894505504265753	0.030235970805008738	34.5482155251133	0.9979978680731624	0.9979103828562608	0.6665132170194614	22.758066177368164
380ARG	351	2.2325581395348837	1.8893372802838921	7.04262907042629	0.5562017143619811	1.0	0.0	0.47850459349129626	2.089844096801109	0.9999861492409967	0.49495286618062695	0.9996195446500071	1	4.745479272654007	97.51691497516914	3.2201955947691947	0.02894505504265753	0.030235970805008738	34.5482155251133	0.9979978680731624	0.9979103828562608	0.6665132170194614	22.758066177368164
381PHE	352	2.073657927590512	2.1141737309489037	25.084158250841583	3.172193178178496	1.1015372654428426	0.016920738638850873	0.306158452622861	3.2662825129699833	0.9999683688817992	0.4074753095893554	0.9962010809330456	1	4.745479272654007	97.51691497516914	3.2201955947691947	0.02894505504265753	0.030235970805008738	34.5482155251133	0.9979978680731624	0.9979103828562608	0.6665132170194614	22.758066177368164
382ILE	353	3.81786133960047	6.285955893067215	37.546245375462455	1.7389254912316514	1.1531023883548728	0.029509463335113104	0.13634957975918513	7.3340893442147586	0.9806927046626996	0.087694140774219	0.9976949395621235	1	4.745479272654007	97.51691497516914	3.2201955947691947	0.02894505504265753	0.030235970805008738	34.5482155251133	0.9979978680731624	0.9979103828562608	0.6665132170194614	22.758066177368164
383LYS	354	3.3686635944700463	6.297083266165763	18.68479818684798	1.163336382299217	1.0422297767870383	0.018224858589259697	0.07644857965508879	13.080687757858627	0.9997683792718823	0.08761574312440533	0.9970910581795616	1	4.745479272654007	97.51691497516914	3.2201955947691947	0.02894505504265753	0.030235970805008738	34.5482155251133	0.9979978680731624	0.9979103828562608	0.6665132170194614	22.758066177368164
384LEU	355	1.027027027027027	0.16216216216216217	0.12665400126654	0.024941888389653985	1.0	0.0	2.9453868829227527	0.3395139721026002	0.999999994758581	7.543117956956157	0.9999778299128497	1	4.745479272654007	97.51691497516914	3.2201955947691947	0.02894505504265753	0.030235970805008738	34.5482155251133	0.9979978680731624	0.9979103828562608	0.6665132170194614	22.758066177368164
385PHE	356	2.8773471145564167	3.745952076409083	45.04216245042162	5.056373066224069	1.2333149159453123	0.02503745303174195	0.25290476942317713	3.9540574987209247	0.9892886506633646	0.2250783119730439	0.9945398092867137	0	5.151455850085987	96.7103289671033	2.99225581765181	0.010857614840795374	0.01248169176845423	92.10125931550773	0.9950671670499868	0.9949722943172544	0.5454463169185988	23.03097152709961
386THR	357	3.363393590797042	4.762134885144886	45.79208745792087	4.248122651934254	1.1896998374392365	0.022916695024375006	0.13853221154014117	7.218537760152912	0.9991771616116887	0.15233251231356315	0.9983770719662404	6	5.941820837390457	98.28017198280172	3.310237639994817	0.026061226045044676	0.0261464783311893	38.371180169021315	0.9986779455773924	0.9986504509231373	0.5898430739592834	24.221538543701172
387GLU	358	1.203862660944206	0.8125003099508163	1.86981301869813	0.3022940997466448	1.0	0.0	0.4234512578592452	2.361546887487105	0.9999855232860435	0.8261018513401736	0.9977140488342184	0	5.151455850085987	96.7103289671033	2.99225581765181	0.010857614840795374	0.01248169176845423	92.10125931550773	0.9950671670499868	0.9949722943172544	0.5454463169185988	23.03097152709961
388LEU	359	1.0948081264108351	0.34266930761437336	1.5998400159984	0.6780177385527323	1.007613480551346	0.006615472755716347	2.436482375185012	0.41042775855255914	0.9999751953592719	1.4886825417765046	0.9999812370200546	0	5.151455850085987	96.7103289671033	2.99225581765181	0.010857614840795374	0.01248169176845423	92.10125931550773	0.9950671670499868	0.9949722943172544	0.5454463169185988	23.03097152709961
389SER	360	5.53132372214941	15.95877722739942	55.99773355997734	4.318783585382789	1.255492053664527	0.0197776496468056	0.01929635230043281	51.82326609872118	0.998719882808662	0.020074772953361	0.9988461524597694	0	5.151455850085987	96.7103289671033	2.99225581765181	0.010857614840795374	0.01248169176845423	92.10125931550773	0.9950671670499868	0.9949722943172544	0.5454463169185988	23.03097152709961
390PHE	361	4.103661909503264	7.433117118060633	77.6255707762557	3.0667259142731007	1.5903812481353399	0.060971316745017524	0.11145573136312478	8.972172070200518	0.9755341300375127	0.07102358079278619	0.9913096774529009	0	5.151455850085987	96.7103289671033	2.99225581765181	0.010857614840795374	0.01248169176845423	92.10125931550773	0.9950671670499868	0.9949722943172544	0.5454463169185988	23.03097152709961
391THR	362	1.3496143958868894	0.8198257419698148	3.4729860347298604	1.6213871889989533	1.0046296296296295	0.0065472850109865284	0.927776909106859	1.0778453205552054	0.9999845819001918	1.0225337755876835	0.9995540245354182	0	5.151455850085987	96.7103289671033	2.99225581765181	0.010857614840795374	0.01248169176845423	92.10125931550773	0.9950671670499868	0.9949722943172544	0.5454463169185988	23.03097152709961
392SER	363	20.56008583690987	45.98723506402438	31.903476319034766	3.592275212861178	1.0011380405517023	0.000665807899201122	0.011393879439214763	87.76641927228584	0.9996128486078607	0.01145492829340514	0.9992723577896824	0	5.151455850085987	96.7103289671033	2.99225581765181	0.010857614840795374	0.01248169176845423	92.10125931550773	0.9950671670499868	0.9949722943172544	0.5454463169185988	23.03097152709961
393PHE	364	4.582906608144355	17.49959460117211	78.28217178282172	2.882499752404866	1.600092856333336	0.03255887559549321	0.009359645201727928	106.84165675589769	0.9966239764303721	0.009929782233005788	0.9961953075308069	0	5.151455850085987	96.7103289671033	2.99225581765181	0.010857614840795374	0.01248169176845423	92.10125931550773	0.9950671670499868	0.9949722943172544	0.5454463169185988	23.03097152709961
394GLN	365	3.0489749430523916	6.549173910021031	8.855781088557812	2.8714757643336397	1.0078022874930894	0.004694844525837048	0.048914743315677495	20.443733979065847	0.997601514600998	0.050645968474272794	0.9865120790772988	0	5.151455850085987	96.7103289671033	2.99225581765181	0.010857614840795374	0.01248169176845423	92.10125931550773	0.9950671670499868	0.9949722943172544	0.5454463169185988	23.03097152709961
395GLY	366	1.0185185185185186	0.13481684980149106	0.18331500183315	0.06798012883502029	1.0	0.0	3.312032773288676	0.301929379462949	0.9999999994255456	12.709652714061908	0.9999999965920159	0	5.151455850085987	96.7103289671033	2.99225581765181	0.010857614840795374	0.01248169176845423	92.10125931550773	0.9950671670499868	0.9949722943172544	0.5454463169185988	23.03097152709961
396LEU	367	4.700429184549356	10.733437510351424	47.318601473186014	1.5270524399658898	1.1572491560359859	0.010359318707851922	0.04252749616073019	23.514198819054815	0.9979975313290566	0.0437753148214096	0.9971896730287524	0	5.151455850085987	96.7103289671033	2.99225581765181	0.010857614840795374	0.01248169176845423	92.10125931550773	0.9950671670499868	0.9949722943172544	0.5454463169185988	23.03097152709961
397MET	368	3.3261571582346607	8.74653087502381	43.65896743658968	1.1122536228577373	1.180079336413568	0.02164410500240456	0.02759865224464519	36.23365340943503	0.9945385689697896	0.030952302159358736	0.9844473472823212	0	5.151455850085987	96.7103289671033	2.99225581765181	0.010857614840795374	0.01248169176845423	92.10125931550773	0.9950671670499868	0.9949722943172544	0.5454463169185988	23.03097152709961
398VAL	369	1.789144050104384	1.4518748580599798	2.85638102856381	0.6001806743959163	1.0	0.0	0.5765466503775574	1.734465024374246	0.9999803559081039	0.6259077656954417	0.9989724311615914	0	5.151455850085987	96.7103289671033	2.99225581765181	0.010857614840795374	0.01248169176845423	92.10125931550773	0.9950671670499868	0.9949722943172544	0.5454463169185988	23.03097152709961
399ALA	370	4.3243559718969555	10.451916971500435	12.08545812085458	2.2546408783418506	1.0166682556680566	0.010066372355699274	0.047415251736409446	21.090260272352733	0.9996330227607292	0.046455308691991215	0.9977926826080337	2	5.346646658201546	96.8003199680032	3.1868421297233365	0.030234641836707647	0.029527077828588804	33.074643496716	0.9977957007313125	0.9976005156960852	0.5735491536811888	28.64226531982422
400ILE	371	4.44	10.584194608481273	32.02013132020131	2.586764494859362	1.1300591196123435	0.02942957014911957	0.03905364039656603	25.605807546892084	0.9984262491403864	0.04340543486274023	0.9963817083037044	2	5.346646658201546	96.8003199680032	3.1868421297233365	0.030234641836707647	0.029527077828588804	33.074643496716	0.9977957007313125	0.9976005156960852	0.5735491536811888	28.64226531982422
401LEU	372	4.115925058548009	11.754391447006762	11.44552211445522	1.742626803292364	1.0241576201645322	0.00614948194475758	0.04233204948590319	23.622763654119925	0.9559264914246203	0.022155292841646836	0.9943956718421016	0	5.151455850085987	96.7103289671033	2.99225581765181	0.010857614840795374	0.01248169176845423	92.10125931550773	0.9950671670499868	0.9949722943172544	0.5454463169185988	23.03097152709961
402TYR	373	1.2127659574468086	0.5432827802044129	0.18998100189981004	0.1134199881823388	1.0	0.0	1.7035253675331197	0.5870179681844733	0.9995538652553645	1.3728646007842973	0.999520927349217	2	5.346646658201546	96.8003199680032	3.1868421297233365	0.030234641836707647	0.029527077828588804	33.074643496716	0.9977957007313125	0.9976005156960852	0.5735491536811888	28.64226531982422
403CYS	374	5.231914893617021	14.41273973073643	15.42845715428457	4.286178432027358	1.053992156414403	0.039274451338071864	0.028495923004186383	35.09273940181156	0.9987531674555371	0.029954164241121878	0.998202432856474	2	5.346646658201546	96.8003199680032	3.1868421297233365	0.030234641836707647	0.029527077828588804	33.074643496716	0.9977957007313125	0.9976005156960852	0.5735491536811888	28.64226531982422
404PHE	375	3.9161780673181323	8.582355010823658	47.70189647701897	1.7242856183490056	1.2587903085497596	0.03899329328301621	0.08064492177328597	12.400036828248929	0.9680895779451575	0.056578947567315616	0.9921291766487702	2	5.346646658201546	96.8003199680032	3.1868421297233365	0.030234641836707647	0.029527077828588804	33.074643496716	0.9977957007313125	0.9976005156960852	0.5735491536811888	28.64226531982422
405VAL	376	3.4545454545454546	7.81682484831684	16.311702163117022	1.5166505266944583	1.0403643595535863	0.002510256354729781	0.0347358426603606	28.788707093643275	0.995045396628319	0.0729043365860347	0.9821218482080472	0	5.151455850085987	96.7103289671033	2.99225581765181	0.010857614840795374	0.01248169176845423	92.10125931550773	0.9950671670499868	0.9949722943172544	0.5454463169185988	23.03097152709961
406ASN	377	1.3114754098360655	0.7583628528669101	0.26664000266640003	0.12282455602898563	1.0	0.0	1.368848807893435	0.7305408707181706	0.9987682745914147	0.9801096397455449	0.9995682835477304	0	5.151455850085987	96.7103289671033	2.99225581765181	0.010857614840795374	0.01248169176845423	92.10125931550773	0.9950671670499868	0.9949722943172544	0.5454463169185988	23.03097152709961
407ASN	378	0.3333333333333333	0.4714045207910317	0.0033330000333300007	0.004713573850525264	0.3333333333333333	0.4714045207910317	19.08608438494149	0.05239419358268051	1.0	19.086084384941493		0	5.151455850085987	96.7103289671033	2.99225581765181	0.010857614840795374	0.01248169176845423	92.10125931550773	0.9950671670499868	0.9949722943172544	0.5454463169185988	23.03097152709961
408GLU	379	0.3333333333333333	0.4714045207910317	0.0033330000333300007	0.004713573850525264	0.3333333333333333	0.4714045207910317	19.08608438494149	0.05239419358268051	1.0	19.086084384941493		-1	0.0	0.0	0.0	0.0	0.0	0.0	0.0	0.0	0.0	0.0
409VAL	380	3.4710327455919394	9.110698568412264	4.52288104522881	2.23271699221789	1.0102510876674156	0.013124605295570139	0.041486340339867374	24.104319441236036	0.9992944549950133	0.038066892937757515	0.995584489218712	2	5.346646658201546	96.8003199680032	3.1868421297233365	0.030234641836707647	0.029527077828588804	33.074643496716	0.9977957007313125	0.9976005156960852	0.5735491536811888	28.64226531982422
410GLN	381	3.5036496350364965	8.061691050429362	12.268773122687731	4.322907467665318	1.0447036118569806	0.006805510841152683	0.03409854689682758	29.32676289771858	0.9968731598463659	0.03840850225847259	0.9970178136158356	2	5.346646658201546	96.8003199680032	3.1868421297233365	0.030234641836707647	0.029527077828588804	33.074643496716	0.9977957007313125	0.9976005156960852	0.5735491536811888	28.64226531982422
411LEU	382	1.1956521739130435	0.4942963913435684	0.18331500183315005	0.08992925749579737	1.0	0.0	1.5906861742870777	0.6286595157264037	0.9999443392139621	1.450637955781121	0.9997316761414174	2	5.346646658201546	96.8003199680032	3.1868421297233365	0.030234641836707647	0.029527077828588804	33.074643496716	0.9977957007313125	0.9976005156960852	0.5735491536811888	28.64226531982422
412GLU	383	1.880794701986755	1.4779937731987627	1.8798120187981204	0.9275206731625403	1.0050475091997584	0.004242680759781019	0.6861141999734899	1.4574833169735273	0.9984798702323411	0.5862893343387783	0.9994299331398959	2	5.346646658201546	96.8003199680032	3.1868421297233365	0.030234641836707647	0.029527077828588804	33.074643496716	0.9977957007313125	0.9976005156960852	0.5735491536811888	28.64226531982422
413PHE	384	4.218534341110746	10.110329176193504	36.02306436023064	9.730629522895988	1.1764452648086376	0.041870425096251974	0.06377652799104147	15.679749768448787	0.964098302063968	0.04614190909943045	0.9887580947720943	2	5.346646658201546	96.8003199680032	3.1868421297233365	0.030234641836707647	0.029527077828588804	33.074643496716	0.9977957007313125	0.9976005156960852	0.5735491536811888	28.64226531982422
414ARG	385	2.7791519434628977	3.752006293206743	19.07809219078092	4.95135973535162	1.0955044380583516	0.0192120704669577	0.16042459024213407	6.233458340087809	0.9994419156873294	0.21093251620894962	0.9939587893560594	2	5.346646658201546	96.8003199680032	3.1868421297233365	0.030234641836707647	0.029527077828588804	33.074643496716	0.9977957007313125	0.9976005156960852	0.5735491536811888	28.64226531982422
415LYS	386	1.1176470588235294	0.4032738000235908	0.12665400126654	0.026244068506522045	1.0	0.0	1.4927077624980545	0.6699234941516581	0.9999636560908503	1.3587792264666605	0.8997166547227726	2	5.346646658201546	96.8003199680032	3.1868421297233365	0.030234641836707647	0.029527077828588804	33.074643496716	0.9977957007313125	0.9976005156960852	0.5735491536811888	28.64226531982422
416SER	387	2.0301151461470326	2.559993371654499	7.459254074592541	1.4587806679480029	1.023267477698025	0.006541508309155175	0.20214238175299443	4.947008100567147	0.999722052663063	0.3154838418164606	0.98855379188157	2	5.346646658201546	96.8003199680032	3.1868421297233365	0.030234641836707647	0.029527077828588804	33.074643496716	0.9977957007313125	0.9976005156960852	0.5735491536811888	28.64226531982422
417TRP	388	3.7767433987813135	6.135026089235863	54.294570542945706	7.60828641789309	1.362714539304292	0.06127765387315798	0.13770522831094395	7.261888399342106	0.9843337968957269	0.11754837966574694	0.993343359436242	2	5.346646658201546	96.8003199680032	3.1868421297233365	0.030234641836707647	0.029527077828588804	33.074643496716	0.9977957007313125	0.9976005156960852	0.5735491536811888	28.64226531982422
418GLU	389	1.9858030168589176	2.0140969138137375	7.132620071326201	1.4724770160609544	1.0407953266372179	0.024266768641463553	0.32292090951951	3.0967335050800813	0.9999404556710837	0.34546276366615974	0.9989408107789071	2	5.346646658201546	96.8003199680032	3.1868421297233365	0.030234641836707647	0.029527077828588804	33.074643496716	0.9977957007313125	0.9976005156960852	0.5735491536811888	28.64226531982422
419ARG	390	1.532258064516129	1.2276090311669696	0.9499050094990501	0.5536593620600792	1.0	0.0	0.5945322293522914	1.6819946011832567	0.9998673476841607	0.7253652707216633	0.9987141427943147	2	5.346646658201546	96.8003199680032	3.1868421297233365	0.030234641836707647	0.029527077828588804	33.074643496716	0.9977957007313125	0.9976005156960852	0.5735491536811888	28.64226531982422
420TRP	391	2.8225608688036434	3.929026461259895	42.1291204212912	3.5977354015335834	1.2728393251851136	0.03788915833713195	0.25389812889739455	3.9385875128056598	0.9816676223396921	0.17472749428594675	0.9942439566515526	2	5.346646658201546	96.8003199680032	3.1868421297233365	0.030234641836707647	0.029527077828588804	33.074643496716	0.9977957007313125	0.9976005156960852	0.5735491536811888	28.64226531982422
421ARG	392	2.683611224074827	3.0116926489542446	35.90640935906409	3.8788903943529793	1.221917952817315	0.034974716643845466	0.244381036047009	4.091970539840254	0.9997884690706158	0.2445564034450988	0.9991828922468577	2	5.346646658201546	96.8003199680032	3.1868421297233365	0.030234641836707647	0.029527077828588804	33.074643496716	0.9977957007313125	0.9976005156960852	0.5735491536811888	28.64226531982422
422LEU	393	1.3666978484565013	0.8619676640610472	4.58620804586208	2.5992058364945665	1.0494388746224212	0.02363251958340336	0.6721669525899353	1.4877256255263471	0.9999924175351038	0.8981447611542475	0.9998182353940098	2	5.346646658201546	96.8003199680032	3.1868421297233365	0.030234641836707647	0.029527077828588804	33.074643496716	0.9977957007313125	0.9976005156960852	0.5735491536811888	28.64226531982422
423GLU	394	1.0641711229946524	0.2853831885374617	0.6499350064993501	0.18182424020245785	1.020804136430111	0.004476637331299583	1.8430945410710218	0.5425657651934123	0.9999974128740136	1.9882387026052502	0.9999822854796759	2	5.346646658201546	96.8003199680032	3.1868421297233365	0.030234641836707647	0.029527077828588804	33.074643496716	0.9977957007313125	0.9976005156960852	0.5735491536811888	28.64226531982422
