# Supplementary material for: Molecular mapping and functional validation of GLP-1R cholesterol binding sites in pancreatic beta cells
Source: eLife. 2025 Apr 24;13:RP101011. doi: 10.7554/eLife.101011 (PMC12021413; doi:10.7554/eLife.101011)
Supplement: Supplementary file 2. [file elife-101011-supp2.csv]

Residue	Residue ID	Duration	Duration std	Occupancy	Occupancy std	Lipid Count	Lipid Count std	Koff	Residence Time	R Squared	Koff Bootstrap avg	R Squared Bootstrap avg	Binding Site ID	Binding Site Duration	Binding Site Occupancy	Binding Site Lipid Count	Binding Site Koff	Binding Site Koff Bootstrap avg	Binding Site Residence Time	Binding Site R Squared	Binding Site R Squared Bootstrap avg	Binding Site Pose RMSD	Binding Site Surface Area
29THR	0	1.226190476	1.127060974	0.333300003	0.114395242	1.020408163	0.028861501	1.366715052	0.731681412	0.969942663	0.486821958	0.996480653	4	4.746066521	92.86404693	2.566098271	0.023523161	0.023656945	42.51129327	0.9968679	0.996911518	0.560945648	26.17752457
30VAL	1	0	0	0	0	0	0	0	0	0	0	0	-1	0	0	0	0	0	0	0	0	0	0
31SER	2	1.105263158	0.306892205	0.069993001	0.050985097	1	0	1.706427416	0.586019652	0.999990006	3.779957642	0.999898926	4	4.746066521	92.86404693	2.566098271	0.023523161	0.023656945	42.51129327	0.9968679	0.996911518	0.560945648	26.17752457
32LEU	3	2.266666667	2.986530609	0.793254008	0.339017061	1	0	0.191452736	5.223221256	0.999459393	0.253305268	0.996478009	4	4.746066521	92.86404693	2.566098271	0.023523161	0.023656945	42.51129327	0.9968679	0.996911518	0.560945648	26.17752457
33TRP	4	1.821395349	1.964737489	6.00273306	1.714866576	1.082932807	0.016848519	0.291775974	3.427286993	0.999974267	0.372829341	0.993713012	4	4.746066521	92.86404693	2.566098271	0.023523161	0.023656945	42.51129327	0.9968679	0.996911518	0.560945648	26.17752457
34GLU	5	0.5	0.5	0.006666	0.009427148	0.333333333	0.471404521	19.08608438	0.052394194	1	19.08608438	1	-1	0	0	0	0	0	0	0	0	0	0
35THR	6	0	0	0	0	0	0	0	0	0	0	0	-1	0	0	0	0	0	0	0	0	0	0
36VAL	7	0.333333333	0.471404521	0.003333	0.004713574	0.333333333	0.471404521	19.08608438	0.052394194	1	19.08608438	1	-1	0	0	0	0	0	0	0	0	0	0
37GLN	8	0.75	0.433012702	0.009999	0.008164149	0.666666667	0.471404521	19.08608438	0.052394194	1	19.08608438		-1	0	0	0	0	0	0	0	0	0	0
38LYS	9	0	0	0	0	0	0	0	0	0	0	0	-1	0	0	0	0	0	0	0	0	0	0
39TRP	10	0	0	0	0	0	0	0	0	0	0	0	-1	0	0	0	0	0	0	0	0	0	0
40ARG	11	0	0	0	0	0	0	0	0	0	0	0	-1	0	0	0	0	0	0	0	0	0	0
41GLU	12	0	0	0	0	0	0	0	0	0	0	0	-1	0	0	0	0	0	0	0	0	0	0
42TYR	13	0	0	0	0	0	0	0	0	0	0	0	-1	0	0	0	0	0	0	0	0	0	0
43ARG	14	0	0	0	0	0	0	0	0	0	0	0	-1	0	0	0	0	0	0	0	0	0	0
44ARG	15	0	0	0	0	0	0	0	0	0	0	0	-1	0	0	0	0	0	0	0	0	0	0
45GLN	16	0	0	0	0	0	0	0	0	0	0	0	-1	0	0	0	0	0	0	0	0	0	0
46CYS	17	0	0	0	0	0	0	0	0	0	0	0	-1	0	0	0	0	0	0	0	0	0	0
47GLN	18	0	0	0	0	0	0	0	0	0	0	0	-1	0	0	0	0	0	0	0	0	0	0
48ARG	19	0	0	0	0	0	0	0	0	0	0	0	-1	0	0	0	0	0	0	0	0	0	0
49SER	20	0	0	0	0	0	0	0	0	0	0	0	-1	0	0	0	0	0	0	0	0	0	0
50LEU	21	0	0	0	0	0	0	0	0	0	0	0	-1	0	0	0	0	0	0	0	0	0	0
51THR	22	0	0	0	0	0	0	0	0	0	0	0	-1	0	0	0	0	0	0	0	0	0	0
52GLU	23	0	0	0	0	0	0	0	0	0	0	0	-1	0	0	0	0	0	0	0	0	0	0
53ASP	24	0	0	0	0	0	0	0	0	0	0	0	-1	0	0	0	0	0	0	0	0	0	0
54PRO	25	0	0	0	0	0	0	0	0	0	0	0	-1	0	0	0	0	0	0	0	0	0	0
55PRO	26	0	0	0	0	0	0	0	0	0	0	0	-1	0	0	0	0	0	0	0	0	0	0
56PRO	27	0	0	0	0	0	0	0	0	0	0	0	-1	0	0	0	0	0	0	0	0	0	0
57ALA	28	0	0	0	0	0	0	0	0	0	0	0	-1	0	0	0	0	0	0	0	0	0	0
58THR	29	0	0	0	0	0	0	0	0	0	0	0	-1	0	0	0	0	0	0	0	0	0	0
59ASP	30	0	0	0	0	0	0	0	0	0	0	0	-1	0	0	0	0	0	0	0	0	0	0
60LEU	31	0	0	0	0	0	0	0	0	0	0	0	-1	0	0	0	0	0	0	0	0	0	0
61PHE	32	0	0	0	0	0	0	0	0	0	0	0	-1	0	0	0	0	0	0	0	0	0	0
62CYS	33	0	0	0	0	0	0	0	0	0	0	0	-1	0	0	0	0	0	0	0	0	0	0
63ASN	34	0	0	0	0	0	0	0	0	0	0	0	-1	0	0	0	0	0	0	0	0	0	0
64ARG	35	0	0	0	0	0	0	0	0	0	0	0	-1	0	0	0	0	0	0	0	0	0	0
65THR	36	0	0	0	0	0	0	0	0	0	0	0	-1	0	0	0	0	0	0	0	0	0	0
66PHE	37	0	0	0	0	0	0	0	0	0	0	0	-1	0	0	0	0	0	0	0	0	0	0
67ASP	38	0	0	0	0	0	0	0	0	0	0	0	-1	0	0	0	0	0	0	0	0	0	0
68GLU	39	0	0	0	0	0	0	0	0	0	0	0	-1	0	0	0	0	0	0	0	0	0	0
69TYR	40	0	0	0	0	0	0	0	0	0	0	0	-1	0	0	0	0	0	0	0	0	0	0
70ALA	41	0	0	0	0	0	0	0	0	0	0	0	-1	0	0	0	0	0	0	0	0	0	0
71CYS	42	0	0	0	0	0	0	0	0	0	0	0	-1	0	0	0	0	0	0	0	0	0	0
72TRP	43	0	0	0	0	0	0	0	0	0	0	0	-1	0	0	0	0	0	0	0	0	0	0
73PRO	44	0	0	0	0	0	0	0	0	0	0	0	-1	0	0	0	0	0	0	0	0	0	0
74ASP	45	0	0	0	0	0	0	0	0	0	0	0	-1	0	0	0	0	0	0	0	0	0	0
75GLY	46	0	0	0	0	0	0	0	0	0	0	0	-1	0	0	0	0	0	0	0	0	0	0
76GLU	47	0	0	0	0	0	0	0	0	0	0	0	-1	0	0	0	0	0	0	0	0	0	0
77PRO	48	0	0	0	0	0	0	0	0	0	0	0	-1	0	0	0	0	0	0	0	0	0	0
78GLY	49	0	0	0	0	0	0	0	0	0	0	0	-1	0	0	0	0	0	0	0	0	0	0
79SER	50	0	0	0	0	0	0	0	0	0	0	0	-1	0	0	0	0	0	0	0	0	0	0
80PHE	51	0	0	0	0	0	0	0	0	0	0	0	-1	0	0	0	0	0	0	0	0	0	0
81VAL	52	0	0	0	0	0	0	0	0	0	0	0	-1	0	0	0	0	0	0	0	0	0	0
82ASN	53	0	0	0	0	0	0	0	0	0	0	0	-1	0	0	0	0	0	0	0	0	0	0
83VAL	54	0	0	0	0	0	0	0	0	0	0	0	-1	0	0	0	0	0	0	0	0	0	0
84SER	55	0	0	0	0	0	0	0	0	0	0	0	-1	0	0	0	0	0	0	0	0	0	0
85CYS	56	0	0	0	0	0	0	0	0	0	0	0	-1	0	0	0	0	0	0	0	0	0	0
86PRO	57	0	0	0	0	0	0	0	0	0	0	0	-1	0	0	0	0	0	0	0	0	0	0
87TRP	58	0	0	0	0	0	0	0	0	0	0	0	-1	0	0	0	0	0	0	0	0	0	0
88TYR	59	0	0	0	0	0	0	0	0	0	0	0	-1	0	0	0	0	0	0	0	0	0	0
89LEU	60	0	0	0	0	0	0	0	0	0	0	0	-1	0	0	0	0	0	0	0	0	0	0
90PRO	61	0	0	0	0	0	0	0	0	0	0	0	-1	0	0	0	0	0	0	0	0	0	0
91TRP	62	0	0	0	0	0	0	0	0	0	0	0	-1	0	0	0	0	0	0	0	0	0	0
92ALA	63	0	0	0	0	0	0	0	0	0	0	0	-1	0	0	0	0	0	0	0	0	0	0
93SER	64	0	0	0	0	0	0	0	0	0	0	0	-1	0	0	0	0	0	0	0	0	0	0
94SER	65	0	0	0	0	0	0	0	0	0	0	0	-1	0	0	0	0	0	0	0	0	0	0
95VAL	66	0	0	0	0	0	0	0	0	0	0	0	-1	0	0	0	0	0	0	0	0	0	0
96PRO	67	0	0	0	0	0	0	0	0	0	0	0	-1	0	0	0	0	0	0	0	0	0	0
97GLN	68	0	0	0	0	0	0	0	0	0	0	0	-1	0	0	0	0	0	0	0	0	0	0
98GLY	69	0	0	0	0	0	0	0	0	0	0	0	-1	0	0	0	0	0	0	0	0	0	0
99HIS	70	0	0	0	0	0	0	0	0	0	0	0	-1	0	0	0	0	0	0	0	0	0	0
100VAL	71	0	0	0	0	0	0	0	0	0	0	0	-1	0	0	0	0	0	0	0	0	0	0
101TYR	72	0	0	0	0	0	0	0	0	0	0	0	-1	0	0	0	0	0	0	0	0	0	0
102ARG	73	0	0	0	0	0	0	0	0	0	0	0	-1	0	0	0	0	0	0	0	0	0	0
103PHE	74	0	0	0	0	0	0	0	0	0	0	0	-1	0	0	0	0	0	0	0	0	0	0
104CYS	75	0	0	0	0	0	0	0	0	0	0	0	-1	0	0	0	0	0	0	0	0	0	0
105THR	76	0	0	0	0	0	0	0	0	0	0	0	-1	0	0	0	0	0	0	0	0	0	0
106ALA	77	0	0	0	0	0	0	0	0	0	0	0	-1	0	0	0	0	0	0	0	0	0	0
107GLU	78	0	0	0	0	0	0	0	0	0	0	0	-1	0	0	0	0	0	0	0	0	0	0
108GLY	79	0	0	0	0	0	0	0	0	0	0	0	-1	0	0	0	0	0	0	0	0	0	0
109LEU	80	0	0	0	0	0	0	0	0	0	0	0	-1	0	0	0	0	0	0	0	0	0	0
110TRP	81	0	0	0	0	0	0	0	0	0	0	0	-1	0	0	0	0	0	0	0	0	0	0
111LEU	82	0	0	0	0	0	0	0	0	0	0	0	-1	0	0	0	0	0	0	0	0	0	0
112GLN	83	0	0	0	0	0	0	0	0	0	0	0	-1	0	0	0	0	0	0	0	0	0	0
113LYS	84	0	0	0	0	0	0	0	0	0	0	0	-1	0	0	0	0	0	0	0	0	0	0
114ASP	85	0	0	0	0	0	0	0	0	0	0	0	-1	0	0	0	0	0	0	0	0	0	0
115ASN	86	0	0	0	0	0	0	0	0	0	0	0	-1	0	0	0	0	0	0	0	0	0	0
116SER	87	1	0	0.019998	0.008164149	1	0	19.08608438	0.052394194	1	19.08608438	1	-1	0	0	0	0	0	0	0	0	0	0
117SER	88	0	0	0	0	0	0	0	0	0	0	0	-1	0	0	0	0	0	0	0	0	0	0
118LEU	89	0	0	0	0	0	0	0	0	0	0	0	-1	0	0	0	0	0	0	0	0	0	0
119PRO	90	0	0	0	0	0	0	0	0	0	0	0	-1	0	0	0	0	0	0	0	0	0	0
120TRP	91	0	0	0	0	0	0	0	0	0	0	0	-1	0	0	0	0	0	0	0	0	0	0
121ARG	92	0	0	0	0	0	0	0	0	0	0	0	-1	0	0	0	0	0	0	0	0	0	0
122ASP	93	0	0	0	0	0	0	0	0	0	0	0	-1	0	0	0	0	0	0	0	0	0	0
123LEU	94	0	0	0	0	0	0	0	0	0	0	0	-1	0	0	0	0	0	0	0	0	0	0
124SER	95	0	0	0	0	0	0	0	0	0	0	0	-1	0	0	0	0	0	0	0	0	0	0
125GLU	96	0	0	0	0	0	0	0	0	0	0	0	-1	0	0	0	0	0	0	0	0	0	0
126CYS	97	0	0	0	0	0	0	0	0	0	0	0	-1	0	0	0	0	0	0	0	0	0	0
127GLU	98	0	0	0	0	0	0	0	0	0	0	0	-1	0	0	0	0	0	0	0	0	0	0
128GLU	99	0	0	0	0	0	0	0	0	0	0	0	-1	0	0	0	0	0	0	0	0	0	0
129SER	100	0	0	0	0	0	0	0	0	0	0	0	-1	0	0	0	0	0	0	0	0	0	0
130LYS	101	0	0	0	0	0	0	0	0	0	0	0	-1	0	0	0	0	0	0	0	0	0	0
131ARG	102	0	0	0	0	0	0	0	0	0	0	0	-1	0	0	0	0	0	0	0	0	0	0
132GLY	103	0	0	0	0	0	0	0	0	0	0	0	-1	0	0	0	0	0	0	0	0	0	0
133GLU	104	0	0	0	0	0	0	0	0	0	0	0	-1	0	0	0	0	0	0	0	0	0	0
134ARG	105	1.020408163	0.141391903	0.166650002	0.046423319	1	0	3.217677998	0.310783118	0.999999999	9.565040553	0.999999999	4	4.746066521	92.86404693	2.566098271	0.023523161	0.023656945	42.51129327	0.9968679	0.996911518	0.560945648	26.17752457
135SER	106	0	0	0	0	0	0	0	0	0	0	0	-1	0	0	0	0	0	0	0	0	0	0
136SER	107	0.5	0.5	0.006666	0.009427148	0.333333333	0.471404521	19.08608438	0.052394194	1	19.08608438		4	4.746066521	92.86404693	2.566098271	0.023523161	0.023656945	42.51129327	0.9968679	0.996911518	0.560945648	26.17752457
137PRO	108	0	0	0	0	0	0	0	0	0	0	0	-1	0	0	0	0	0	0	0	0	0	0
138GLU	109	0	0	0	0	0	0	0	0	0	0	0	-1	0	0	0	0	0	0	0	0	0	0
139GLU	110	1.185393258	0.545059643	0.703263007	0.047135739	1	0	1.800917262	0.555272594	0.999299429	1.295784286	0.999771173	4	4.746066521	92.86404693	2.566098271	0.023523161	0.023656945	42.51129327	0.9968679	0.996911518	0.560945648	26.17752457
140GLN	111	1.793367347	1.989938182	2.289771023	0.27273636	1.021952204	0.011867299	0.277490622	3.603725386	0.999923677	0.307883999	0.998513866	4	4.746066521	92.86404693	2.566098271	0.023523161	0.023656945	42.51129327	0.9968679	0.996911518	0.560945648	26.17752457
141LEU	112	1.87	1.647149052	0.623271006	0.187301554	1	0	0.394706608	2.533527385	0.999908331	0.504283383	0.998920148	4	4.746066521	92.86404693	2.566098271	0.023523161	0.023656945	42.51129327	0.9968679	0.996911518	0.560945648	26.17752457
142LEU	113	1.865064695	2.061507857	6.609339066	0.483755993	1.017957857	0.005491964	0.253766337	3.940632985	0.999983982	0.417587523	0.989886424	4	4.746066521	92.86404693	2.566098271	0.023523161	0.023656945	42.51129327	0.9968679	0.996911518	0.560945648	26.17752457
143PHE	114	2.954836986	4.533896549	32.44675532	0.734274356	1.135996372	0.005096882	0.117254883	8.528429504	0.999626056	0.137624371	0.995125104	4	4.746066521	92.86404693	2.566098271	0.023523161	0.023656945	42.51129327	0.9968679	0.996911518	0.560945648	26.17752457
144LEU	115	2.963796477	3.461227861	9.9890011	0.47076782	1.010743547	0.005865971	0.205331259	4.870179075	0.999929911	0.223820566	0.998456486	4	4.746066521	92.86404693	2.566098271	0.023523161	0.023656945	42.51129327	0.9968679	0.996911518	0.560945648	26.17752457
145TYR	116	1.277777778	0.708004858	2.549745025	0.155762043	1.023072858	0.014189564	0.825626947	1.211200777	0.999991979	1.12455176	0.999596465	4	4.746066521	92.86404693	2.566098271	0.023523161	0.023656945	42.51129327	0.9968679	0.996911518	0.560945648	26.17752457
146ILE	117	3.346712803	5.035534415	29.07709229	0.303394555	1.108687559	0.014334143	0.122302842	8.176424898	0.999428099	0.113531942	0.999290564	4	4.746066521	92.86404693	2.566098271	0.023523161	0.023656945	42.51129327	0.9968679	0.996911518	0.560945648	26.17752457
147ILE	118	4.512195122	10.23388503	35.38646135	1.341531478	1.132539539	0.00711921	0.042769016	23.38141227	0.99822721	0.052246146	0.996578264	4	4.746066521	92.86404693	2.566098271	0.023523161	0.023656945	42.51129327	0.9968679	0.996911518	0.560945648	26.17752457
148TYR	119	4.261690647	8.571685026	15.60177316	1.871965456	1.013138241	0.004620182	0.037788174	26.46330576	0.998268516	0.049043298	0.998325696	4	4.746066521	92.86404693	2.566098271	0.023523161	0.023656945	42.51129327	0.9968679	0.996911518	0.560945648	26.17752457
149THR	120	3.326970142	5.402614618	21.12788721	1.374586756	1.071482303	0.022338778	0.153230274	6.526125509	0.984774099	0.121695399	0.996578252	0	4.407837549	90.0543279	2.289794685	0.037001524	0.044087008	27.02591373	0.997748825	0.99010577	0.529276911	18.04020882
150VAL	121	4.774729424	9.968353939	50.3016365	0.361657382	1.257296289	0.013049183	0.032774043	30.5119515	0.997293933	0.047619598	0.995558715	4	4.746066521	92.86404693	2.566098271	0.023523161	0.023656945	42.51129327	0.9968679	0.996911518	0.560945648	26.17752457
151GLY	122	3.762689225	10.37284697	26.14071926	1.212763256	1.077977378	0.017195109	0.02373312	42.13521041	0.995645255	0.028454213	0.989585918	4	4.746066521	92.86404693	2.566098271	0.023523161	0.023656945	42.51129327	0.9968679	0.996911518	0.560945648	26.17752457
152TYR	123	1.505002943	1.504692968	8.305836083	1.138959802	1.025801498	0.006113573	0.292316137	3.420953801	0.999953523	0.353474904	0.998718683	0	4.407837549	90.0543279	2.289794685	0.037001524	0.044087008	27.02591373	0.997748825	0.99010577	0.529276911	18.04020882
153ALA	124	3.642536979	6.221606891	45.18214845	1.281572102	1.19873978	0.017844023	0.097995055	10.20459658	0.999883388	0.104307585	0.996923265	0	4.407837549	90.0543279	2.289794685	0.037001524	0.044087008	27.02591373	0.997748825	0.99010577	0.529276911	18.04020882
154LEU	125	3.719198522	7.349118346	62.68373163	1.056681917	1.391571184	0.021353121	0.044248806	22.59947974	0.997380666	0.064228942	0.989410056	4	4.746066521	92.86404693	2.566098271	0.023523161	0.023656945	42.51129327	0.9968679	0.996911518	0.560945648	26.17752457
155SER	126	1.661810155	1.522596043	12.22544412	1.325520327	1.026282122	0.001687572	0.379384727	2.63584675	0.999961828	0.464243023	0.998183387	1	4.895752707	97.86687998	3.404048129	0.030984444	0.031383697	32.27425977	0.998172149	0.998074477	0.578518043	32.47883224
156PHE	127	3.496228605	6.146450314	59.9606706	0.611076266	1.339846489	0.035814505	0.087873208	11.38003297	0.99955672	0.100988453	0.992745063	0	4.407837549	90.0543279	2.289794685	0.037001524	0.044087008	27.02591373	0.997748825	0.99010577	0.529276911	18.04020882
157SER	128	3.442332613	5.246921744	60.0939906	0.920451273	1.326390322	0.023686905	0.116195638	8.606175039	0.999544421	0.115586868	0.999445846	1	4.895752707	97.86687998	3.404048129	0.030984444	0.031383697	32.27425977	0.998172149	0.998074477	0.578518043	32.47883224
158ALA	129	2.678505535	5.704958287	33.92994034	3.159244523	1.139332459	0.01979878	0.059057167	16.93274573	0.997154317	0.061697436	0.992122999	1	4.895752707	97.86687998	3.404048129	0.030984444	0.031383697	32.27425977	0.998172149	0.998074477	0.578518043	32.47883224
159LEU	130	2.084561179	2.180344013	10.65226811	2.306431207	1.017841024	0.009784519	0.268865016	3.719338476	0.999825441	0.361670899	0.995460036	1	4.895752707	97.86687998	3.404048129	0.030984444	0.031383697	32.27425977	0.998172149	0.998074477	0.578518043	32.47883224
160VAL	131	3.773167611	7.036545864	54.91117555	1.487608687	1.253297936	0.017362293	0.110912025	9.016154893	0.974460057	0.084392897	0.99206498	1	4.895752707	97.86687998	3.404048129	0.030984444	0.031383697	32.27425977	0.998172149	0.998074477	0.578518043	32.47883224
161ILE	132	3.710387903	7.483004011	57.80755258	0.664530334	1.302026467	0.022244732	0.102004084	9.803529007	0.959354182	0.062233024	0.994354488	1	4.895752707	97.86687998	3.404048129	0.030984444	0.031383697	32.27425977	0.998172149	0.998074477	0.578518043	32.47883224
162ALA	133	2.780109489	3.660053446	19.25807419	2.037948964	1.055897855	0.013978541	0.284106901	3.519801859	0.985985822	0.18246367	0.996128371	1	4.895752707	97.86687998	3.404048129	0.030984444	0.031383697	32.27425977	0.998172149	0.998074477	0.578518043	32.47883224
163SER	134	3.659745763	9.586134404	26.49401726	1.629158688	1.086359029	0.005464516	0.039325154	25.4290165	0.995415545	0.046952679	0.984332722	1	4.895752707	97.86687998	3.404048129	0.030984444	0.031383697	32.27425977	0.998172149	0.998074477	0.578518043	32.47883224
164ALA	135	4.947382199	11.82103042	51.18488151	1.86550367	1.230544501	0.010288218	0.039196795	25.51228994	0.998716472	0.03922868	0.998156418	1	4.895752707	97.86687998	3.404048129	0.030984444	0.031383697	32.27425977	0.998172149	0.998074477	0.578518043	32.47883224
165ILE	136	5.242438343	10.56515361	33.25334133	2.605532139	1.129277328	0.013273442	0.048140683	20.77245146	0.999106671	0.05167793	0.998991527	1	4.895752707	97.86687998	3.404048129	0.030984444	0.031383697	32.27425977	0.998172149	0.998074477	0.578518043	32.47883224
166LEU	137	1.479226361	1.093873786	6.712662067	1.067268038	1.025676378	0.007710405	0.554826073	1.802366631	0.999995193	0.776549319	0.998993596	1	4.895752707	97.86687998	3.404048129	0.030984444	0.031383697	32.27425977	0.998172149	0.998074477	0.578518043	32.47883224
167LEU	138	5.276126264	10.96178146	46.41202546	0.838022529	1.236542932	0.003751563	0.045272386	22.08851974	0.99895255	0.044805752	0.999025699	1	4.895752707	97.86687998	3.404048129	0.030984444	0.031383697	32.27425977	0.998172149	0.998074477	0.578518043	32.47883224
168GLY	139	4.748854644	7.740629873	33.57330934	1.947407774	1.132121249	0.003073235	0.092718143	10.78537563	0.999130638	0.099666879	0.998686702	1	4.895752707	97.86687998	3.404048129	0.030984444	0.031383697	32.27425977	0.998172149	0.998074477	0.578518043	32.47883224
169PHE	140	4.065493646	7.225769292	25.42412425	3.581506665	1.091897491	0.018876589	0.08560366	11.68174352	0.99993351	0.085269796	0.998296143	1	4.895752707	97.86687998	3.404048129	0.030984444	0.031383697	32.27425977	0.998172149	0.998074477	0.578518043	32.47883224
170ARG	141	1.646276596	1.584881017	7.612572076	0.994865616	1.083600404	0.006890306	0.307314988	3.253990335	0.999814155	0.359397204	0.998704828	1	4.895752707	97.86687998	3.404048129	0.030984444	0.031383697	32.27425977	0.998172149	0.998074477	0.578518043	32.47883224
171HIS	142	1.452	1.054369954	2.363097024	0.341953459	1.022747962	0.008730452	1.082740664	0.923582196	0.996522322	0.762478894	0.998232539	1	4.895752707	97.86687998	3.404048129	0.030984444	0.031383697	32.27425977	0.998172149	0.998074477	0.578518043	32.47883224
172LEU	143	1.480769231	1.263243454	0.256641003	0.044964629	1	0	0.344819878	2.900064831	0.999383346	0.761771698	0.996795817	1	4.895752707	97.86687998	3.404048129	0.030984444	0.031383697	32.27425977	0.998172149	0.998074477	0.578518043	32.47883224
173HIS	144	2.677939646	4.306399942	16.29503716	1.139515618	1.0533575	0.016168509	0.210522078	4.750095618	0.968768162	0.101577539	0.998750434	1	4.895752707	97.86687998	3.404048129	0.030984444	0.031383697	32.27425977	0.998172149	0.998074477	0.578518043	32.47883224
174CYS	145	1.693877551	1.164160057	0.276639003	0.13223234	1	0	0.772837703	1.293932731	0.999818756	0.810456193	0.999425882	1	4.895752707	97.86687998	3.404048129	0.030984444	0.031383697	32.27425977	0.998172149	0.998074477	0.578518043	32.47883224
175THR	146	1	0	0.03333	0.012470944	1	0	19.08608438	0.052394194	1	19.08608438	1	1	4.895752707	97.86687998	3.404048129	0.030984444	0.031383697	32.27425977	0.998172149	0.998074477	0.578518043	32.47883224
176ARG	147	0	0	0	0	0	0	0	0	0	0	0	-1	0	0	0	0	0	0	0	0	0	0
177ASN	148	1.793103448	2.302611865	0.693264007	0.13472908	1	0	0.228615013	4.374165924	0.999552418	0.338545053	0.991084208	1	4.895752707	97.86687998	3.404048129	0.030984444	0.031383697	32.27425977	0.998172149	0.998074477	0.578518043	32.47883224
178TYR	149	2.931338028	6.060554492	20.1746492	2.430248466	1.100566872	0.01271583	0.123086741	8.124351895	0.934902926	0.06860497	0.991513758	1	4.895752707	97.86687998	3.404048129	0.030984444	0.031383697	32.27425977	0.998172149	0.998074477	0.578518043	32.47883224
179ILE	150	1.807692308	1.51642877	2.506416025	0.535006205	1	0	0.305534822	3.272949358	0.999979062	0.556254266	0.999477164	1	4.895752707	97.86687998	3.404048129	0.030984444	0.031383697	32.27425977	0.998172149	0.998074477	0.578518043	32.47883224
180HIS	151	1.2	0.51414767	0.459954005	0.191987746	1	0	1.538299357	0.650068529	0.999996848	1.430982669	0.999974709	1	4.895752707	97.86687998	3.404048129	0.030984444	0.031383697	32.27425977	0.998172149	0.998074477	0.578518043	32.47883224
181LEU	152	4.741525424	11.0523088	14.02526414	1.30325842	1.065765611	0.041263645	0.040658352	24.59519283	0.997924628	0.042482207	0.998724732	1	4.895752707	97.86687998	3.404048129	0.030984444	0.031383697	32.27425977	0.998172149	0.998074477	0.578518043	32.47883224
182ASN	153	7.598093327	21.54185965	43.61230544	1.309330364	1.156796182	0.069125379	0.018287585	54.68190702	0.998899057	0.018583191	0.998721757	6	6.0087631	98.50681599	3.433534179	0.009395674	0.009475957	106.4319618	0.995358076	0.99545177	0.588655149	21.37003136
183LEU	154	7.710626186	11.24645173	26.95730427	2.129638361	1.004817004	0.003225202	0.054938519	18.20216538	0.999658847	0.058477608	0.999638293	6	6.0087631	98.50681599	3.433534179	0.009395674	0.009475957	106.4319618	0.995358076	0.99545177	0.588655149	21.37003136
184PHE	155	2.314191055	3.320719994	13.50864914	0.906330902	1.035530576	0.018938718	0.17592858	5.684124785	0.999921636	0.192756659	0.997283959	1	4.895752707	97.86687998	3.404048129	0.030984444	0.031383697	32.27425977	0.998172149	0.998074477	0.578518043	32.47883224
185ALA	156	8.257498171	26.47075874	60.57394261	0.999933339	1.242809498	0.03262035	0.011156564	89.63333258	0.999049138	0.012011045	0.998885784	6	6.0087631	98.50681599	3.433534179	0.009395674	0.009475957	106.4319618	0.995358076	0.99545177	0.588655149	21.37003136
186SER	157	6.350720318	25.89100153	39.5093824	0.59201812	1.078659585	0.003488671	0.011450713	87.3308082	0.999078414	0.011465763	0.998188617	6	6.0087631	98.50681599	3.433534179	0.009395674	0.009475957	106.4319618	0.995358076	0.99545177	0.588655149	21.37003136
187PHE	158	1.203389831	0.588253158	1.659834017	0.457410996	1	0	0.96922901	1.031747904	0.999997785	1.324807596	0.999729836	6	6.0087631	98.50681599	3.433534179	0.009395674	0.009475957	106.4319618	0.995358076	0.99545177	0.588655149	21.37003136
188ILE	159	3.664040115	8.292531024	31.23021031	2.23605803	1.091690574	0.006110885	0.05387982	18.55982446	0.998921179	0.061986887	0.989265639	1	4.895752707	97.86687998	3.404048129	0.030984444	0.031383697	32.27425977	0.998172149	0.998074477	0.578518043	32.47883224
189LEU	160	7.007215393	23.26529316	67.73322668	1.837550357	1.290724949	0.012815309	0.010839781	92.25279053	0.997938935	0.010931348	0.997991899	6	6.0087631	98.50681599	3.433534179	0.009395674	0.009475957	106.4319618	0.995358076	0.99545177	0.588655149	21.37003136
190ARG	161	1.762114537	1.388521517	5.316135053	0.823581543	1.003502063	0.002528459	0.2202273	4.54076311	0.999815056	0.432313509	0.999844417	0	4.407837549	90.0543279	2.289794685	0.037001524	0.044087008	27.02591373	0.997748825	0.99010577	0.529276911	18.04020882
191ALA	162	1.210836278	0.607433639	3.402993034	0.420777229	1.006906732	0.003373449	1.712053742	0.584093814	0.999519752	1.064906164	0.999791238	0	4.407837549	90.0543279	2.289794685	0.037001524	0.044087008	27.02591373	0.997748825	0.99010577	0.529276911	18.04020882
192LEU	163	4.253867945	8.215941059	52.05479452	1.89091288	1.248845917	0.038064372	0.088348944	11.31875439	0.983370881	0.077461277	0.993493355	0	4.407837549	90.0543279	2.289794685	0.037001524	0.044087008	27.02591373	0.997748825	0.99010577	0.529276911	18.04020882
193SER	164	3.018550928	6.635729615	26.13405326	1.42499687	1.099299075	0.028056314	0.048909272	20.44602108	0.997717912	0.070615631	0.985789335	0	4.407837549	90.0543279	2.289794685	0.037001524	0.044087008	27.02591373	0.997748825	0.99010577	0.529276911	18.04020882
194VAL	165	1.443159923	1.036959779	2.496417025	0.192219056	1	0	1.085515511	0.92122129	0.997172761	0.724507149	0.999111771	0	4.407837549	90.0543279	2.289794685	0.037001524	0.044087008	27.02591373	0.997748825	0.99010577	0.529276911	18.04020882
195PHE	166	4.550409357	10.18858307	52.05479452	1.38924943	1.245237872	0.014433031	0.044998644	22.22289196	0.999086334	0.049559369	0.999233367	0	4.407837549	90.0543279	2.289794685	0.037001524	0.044087008	27.02591373	0.997748825	0.99010577	0.529276911	18.04020882
196ILE	167	6.258778626	12.87672834	45.06216045	2.925561545	1.209642194	0.055941031	0.042083361	23.76236049	0.999612751	0.042791845	0.999507713	0	4.407837549	90.0543279	2.289794685	0.037001524	0.044087008	27.02591373	0.997748825	0.99010577	0.529276911	18.04020882
197LYS	168	2.052111411	3.493927158	7.359264074	1.382058114	1.031593356	0.017682197	0.082112064	12.17847836	0.996428523	0.187605319	0.980532887	0	4.407837549	90.0543279	2.289794685	0.037001524	0.044087008	27.02591373	0.997748825	0.99010577	0.529276911	18.04020882
198ASP	169	4.371653543	5.904261075	17.96487018	1.806738128	1.030618415	0.00455222	0.115863659	8.630833957	0.999312264	0.120997607	0.998661563	0	4.407837549	90.0543279	2.289794685	0.037001524	0.044087008	27.02591373	0.997748825	0.99010577	0.529276911	18.04020882
199ALA	170	4.617357002	9.501309705	34.90984235	2.514588938	1.116330486	0.023838636	0.052995101	18.86966875	0.999336561	0.05786616	0.999463191	0	4.407837549	90.0543279	2.289794685	0.037001524	0.044087008	27.02591373	0.997748825	0.99010577	0.529276911	18.04020882
200ALA	171	2.784768212	5.084390452	8.272506083	1.1738881	1.016283481	0.006467052	0.079270393	12.61505043	0.99669756	0.090019747	0.997619765	0	4.407837549	90.0543279	2.289794685	0.037001524	0.044087008	27.02591373	0.997748825	0.99010577	0.529276911	18.04020882
201LEU	172	0.888888889	0.314269681	0.026664	0.020545992	0.666666667	0.471404521	19.08608438	0.052394194	1	19.08608438	1	0	4.407837549	90.0543279	2.289794685	0.037001524	0.044087008	27.02591373	0.997748825	0.99010577	0.529276911	18.04020882
202LYS	173	3.643279797	5.566964513	25.89074426	1.371147765	1.109818883	0.006531047	0.105895837	9.443241851	0.999502789	0.107553943	0.999414174	0	4.407837549	90.0543279	2.289794685	0.037001524	0.044087008	27.02591373	0.997748825	0.99010577	0.529276911	18.04020882
203TRP	174	3.089784442	4.718107917	44.23890944	2.139604308	1.241218469	0.02319651	0.1113518	8.980546306	0.999376274	0.109761652	0.999423978	0	4.407837549	90.0543279	2.289794685	0.037001524	0.044087008	27.02591373	0.997748825	0.99010577	0.529276911	18.04020882
204MET	175	1.683823529	1.503438245	0.763257008	0.195996273	1	0	0.402304964	2.485676514	0.999852798	0.509993528	0.998095052	0	4.407837549	90.0543279	2.289794685	0.037001524	0.044087008	27.02591373	0.997748825	0.99010577	0.529276911	18.04020882
205TYR	176	1	0	0.036663	0.024941888	1	0	19.08608438	0.052394194	1	19.08608438	1	0	4.407837549	90.0543279	2.289794685	0.037001524	0.044087008	27.02591373	0.997748825	0.99010577	0.529276911	18.04020882
206SER	177	1.321917808	0.691780822	0.643269006	0.176113653	1	0	0.48161346	2.076353928	0.999981039	1.072538193	0.999900966	0	4.407837549	90.0543279	2.289794685	0.037001524	0.044087008	27.02591373	0.997748825	0.99010577	0.529276911	18.04020882
207THR	178	0.333333333	0.471404521	0.003333	0.004713574	0.333333333	0.471404521	19.08608438	0.052394194	1	19.08608438		-1	0	0	0	0	0	0	0	0	0	0
208ALA	179	0.666666667	0.471404521	0.006666	0.004713574	0.666666667	0.471404521	19.08608438	0.052394194	1	19.08608438		-1	0	0	0	0	0	0	0	0	0	0
209ALA	180	0	0	0	0	0	0	0	0	0	0	0	-1	0	0	0	0	0	0	0	0	0	0
210GLN	181	0	0	0	0	0	0	0	0	0	0	0	-1	0	0	0	0	0	0	0	0	0	0
211GLN	182	0	0	0	0	0	0	0	0	0	0	0	-1	0	0	0	0	0	0	0	0	0	0
212HIS	183	0	0	0	0	0	0	0	0	0	0	0	-1	0	0	0	0	0	0	0	0	0	0
213GLN	184	0	0	0	0	0	0	0	0	0	0	0	-1	0	0	0	0	0	0	0	0	0	0
214TRP	185	0	0	0	0	0	0	0	0	0	0	0	-1	0	0	0	0	0	0	0	0	0	0
215ASP	186	0	0	0	0	0	0	0	0	0	0	0	-1	0	0	0	0	0	0	0	0	0	0
216GLY	187	0	0	0	0	0	0	0	0	0	0	0	-1	0	0	0	0	0	0	0	0	0	0
217LEU	188	0	0	0	0	0	0	0	0	0	0	0	-1	0	0	0	0	0	0	0	0	0	0
218LEU	189	0	0	0	0	0	0	0	0	0	0	0	-1	0	0	0	0	0	0	0	0	0	0
219SER	190	0	0	0	0	0	0	0	0	0	0	0	-1	0	0	0	0	0	0	0	0	0	0
220TYR	191	1.52238806	1.83951818	0.339966003	0.088308778	1	0	0.27262038	3.66810434	0.997499175	0.547424867	0.991331078	0	4.407837549	90.0543279	2.289794685	0.037001524	0.044087008	27.02591373	0.997748825	0.99010577	0.529276911	18.04020882
221GLN	192	1.785714286	2.024089616	0.166650002	0.073628377	1	0	0.322540484	3.100385993	0.998501159	0.451904997	0.990447639	0	4.407837549	90.0543279	2.289794685	0.037001524	0.044087008	27.02591373	0.997748825	0.99010577	0.529276911	18.04020882
222ASP	193	0.333333333	0.471404521	0.003333	0.004713574	0.333333333	0.471404521	19.08608438	0.052394194	1	19.08608438		0	4.407837549	90.0543279	2.289794685	0.037001524	0.044087008	27.02591373	0.997748825	0.99010577	0.529276911	18.04020882
223SER	194	1.25	0.959600611	0.249975002	0.094153564	1	0	1.463640936	0.683227679	0.99009837	0.971590352	0.996984593	0	4.407837549	90.0543279	2.289794685	0.037001524	0.044087008	27.02591373	0.997748825	0.99010577	0.529276911	18.04020882
224LEU	195	3.034258456	4.233344159	21.58450822	1.993479552	1.080364287	0.016047565	0.222962429	4.485060573	0.985132428	0.160152955	0.997797429	0	4.407837549	90.0543279	2.289794685	0.037001524	0.044087008	27.02591373	0.997748825	0.99010577	0.529276911	18.04020882
225SER	196	3.914953933	7.626364918	17.62823718	2.620017881	1.046258633	0.011216107	0.060199143	16.61153206	0.999221668	0.070941333	0.993952721	0	4.407837549	90.0543279	2.289794685	0.037001524	0.044087008	27.02591373	0.997748825	0.99010577	0.529276911	18.04020882
226CYS	197	2.180914513	2.071551497	3.652968037	0.702369954	1.000905797	0.001280991	0.381761052	2.619439557	0.999962168	0.433985407	0.999475542	0	4.407837549	90.0543279	2.289794685	0.037001524	0.044087008	27.02591373	0.997748825	0.99010577	0.529276911	18.04020882
227ARG	198	2.298157454	3.100204773	8.699130087	1.777142366	1.048748594	0.026620023	0.159906342	6.253660658	0.999658913	0.169608661	0.9958838	0	4.407837549	90.0543279	2.289794685	0.037001524	0.044087008	27.02591373	0.997748825	0.99010577	0.529276911	18.04020882
228LEU	199	4.678332803	8.911124695	40.89257741	1.791920756	1.197047089	0.039481072	0.050272082	19.89175612	0.998918923	0.067408514	0.990561774	6	6.0087631	98.50681599	3.433534179	0.009395674	0.009475957	106.4319618	0.995358076	0.99545177	0.588655149	21.37003136
229VAL	200	2.897404203	8.299067259	14.91850815	1.661780472	1.047214134	0.005109877	0.037707089	26.52021232	0.999260094	0.038814163	0.998750598	0	4.407837549	90.0543279	2.289794685	0.037001524	0.044087008	27.02591373	0.997748825	0.99010577	0.529276911	18.04020882
230PHE	201	1.291666667	0.762625217	0.619938006	0.321319182	1	0	1.42175156	0.703357765	0.998716924	1.493754985	0.999879068	6	6.0087631	98.50681599	3.433534179	0.009395674	0.009475957	106.4319618	0.995358076	0.99545177	0.588655149	21.37003136
231LEU	202	6.820420958	18.21470925	45.06549345	4.453676319	1.124061737	0.023649865	0.018045015	55.41696774	0.997891096	0.018900401	0.997872822	6	6.0087631	98.50681599	3.433534179	0.009395674	0.009475957	106.4319618	0.995358076	0.99545177	0.588655149	21.37003136
232LEU	203	6.14952381	14.89832817	55.10115655	3.617209594	1.17179454	0.026697123	0.030525346	32.75966197	0.999063071	0.0318062	0.998932707	6	6.0087631	98.50681599	3.433534179	0.009395674	0.009475957	106.4319618	0.995358076	0.99545177	0.588655149	21.37003136
233MET	204	1.780701754	1.753069682	8.089191081	1.141463709	1.004003138	0.003288882	0.319361951	3.1312434	0.999418001	0.402100706	0.997318147	6	6.0087631	98.50681599	3.433534179	0.009395674	0.009475957	106.4319618	0.995358076	0.99545177	0.588655149	21.37003136
234GLN	205	1.372031662	0.816297607	1.733160017	0.192911324	1	0	0.957987811	1.043854617	0.999966884	1.036939599	0.999789806	6	6.0087631	98.50681599	3.433534179	0.009395674	0.009475957	106.4319618	0.995358076	0.99545177	0.588655149	21.37003136
235TYR	206	5.724851465	23.09972091	71.03956271	2.161115782	1.311451686	0.011414004	0.010542111	94.857658	0.99731986	0.010127435	0.996627505	6	6.0087631	98.50681599	3.433534179	0.009395674	0.009475957	106.4319618	0.995358076	0.99545177	0.588655149	21.37003136
236CYS	207	4.245004913	14.57807893	40.90257641	2.815594069	1.057773757	0.02290984	0.013409264	74.57530635	0.996348912	0.013381175	0.995809741	6	6.0087631	98.50681599	3.433534179	0.009395674	0.009475957	106.4319618	0.995358076	0.99545177	0.588655149	21.37003136
237VAL	208	1	0	0.056661001	0.012470944	1	0	19.08608438	0.052394194	1	19.08608438	1	6	6.0087631	98.50681599	3.433534179	0.009395674	0.009475957	106.4319618	0.995358076	0.99545177	0.588655149	21.37003136
238ALA	209	1.665551839	1.378956981	1.659834017	0.411541158	1	0	0.816284597	1.22506293	0.995710126	0.472349089	0.99930823	6	6.0087631	98.50681599	3.433534179	0.009395674	0.009475957	106.4319618	0.995358076	0.99545177	0.588655149	21.37003136
239ALA	210	12.93638677	37.94566926	33.45332133	1.735824369	1.013188214	0.007674656	0.011131992	89.83118298	0.999476557	0.011950466	0.999183676	6	6.0087631	98.50681599	3.433534179	0.009395674	0.009475957	106.4319618	0.995358076	0.99545177	0.588655149	21.37003136
240ASN	211	1.061538462	0.240315375	0.229977002	0.086401236	1	0	0	0	-0.000111569	2.476203809	0.99996228	6	6.0087631	98.50681599	3.433534179	0.009395674	0.009475957	106.4319618	0.995358076	0.99545177	0.588655149	21.37003136
241TYR	212	1.294117647	0.608693999	0.95323801	0.265847237	1	0	1.458088084	0.685829622	0.99995625	1.262654916	0.999957856	4	4.746066521	92.86404693	2.566098271	0.023523161	0.023656945	42.51129327	0.9968679	0.996911518	0.560945648	26.17752457
242TYR	213	5.538897893	22.41433599	39.5160484	5.075632703	1.150962987	0.033603279	0.010915206	91.61531302	0.993106824	0.010990149	0.993351852	5	4.369991174	93.60397294	2.644172578	0.011468845	0.013691319	87.19273675	0.99137115	0.985973372	0.573863269	19.65834999
243TRP	214	7.120385906	22.82612686	47.24527547	5.531360336	1.195387365	0.036299239	0.012709855	78.67910639	0.998581161	0.014668179	0.998391444	6	6.0087631	98.50681599	3.433534179	0.009395674	0.009475957	106.4319618	0.995358076	0.99545177	0.588655149	21.37003136
244LEU	215	1.502819549	0.926830409	5.329467053	1.675799802	1	0	0.744568685	1.343059438	0.999996332	0.740391506	0.999966741	5	4.369991174	93.60397294	2.644172578	0.011468845	0.013691319	87.19273675	0.99137115	0.985973372	0.573863269	19.65834999
245LEU	216	9.015334948	34.27031023	33.24000933	6.280398062	1.121880292	0.025011269	0.007311567	136.7695791	0.998234427	0.008137817	0.997354814	5	4.369991174	93.60397294	2.644172578	0.011468845	0.013691319	87.19273675	0.99137115	0.985973372	0.573863269	19.65834999
246VAL	217	10.81755594	35.9445131	20.53794621	5.450350916	1.019383733	0.003871792	0.012785646	78.21270757	0.998212123	0.013463285	0.997715836	5	4.369991174	93.60397294	2.644172578	0.011468845	0.013691319	87.19273675	0.99137115	0.985973372	0.573863269	19.65834999
247GLU	218	0.9	0.3	0.029997	0.029436259	0.666666667	0.471404521	19.08608438	0.052394194	1	19.08608438	1	5	4.369991174	93.60397294	2.644172578	0.011468845	0.013691319	87.19273675	0.99137115	0.985973372	0.573863269	19.65834999
248GLY	219	1.651219512	1.511842996	2.249775022	0.072564547	1.002947492	0.00208859	0.777904121	1.285505467	0.991430351	0.460176252	0.997703496	5	4.369991174	93.60397294	2.644172578	0.011468845	0.013691319	87.19273675	0.99137115	0.985973372	0.573863269	19.65834999
249VAL	220	9.606941082	29.44358335	35.97306936	3.090454974	1.101811653	0.022636201	0.011615705	86.09034416	0.99866852	0.012830561	0.999038113	5	4.369991174	93.60397294	2.644172578	0.011468845	0.013691319	87.19273675	0.99137115	0.985973372	0.573863269	19.65834999
250TYR	221	2.607902736	2.807620683	5.719428057	1.070437989	1	0	0.262878283	3.804041894	0.999807882	0.308299439	0.998938726	5	4.369991174	93.60397294	2.644172578	0.011468845	0.013691319	87.19273675	0.99137115	0.985973372	0.573863269	19.65834999
251LEU	222	1.161971831	0.454047896	0.549945005	0.163078756	1	0	1.951009393	0.512555195	0.999884375	1.46992358	0.999917016	5	4.369991174	93.60397294	2.644172578	0.011468845	0.013691319	87.19273675	0.99137115	0.985973372	0.573863269	19.65834999
252TYR	223	3.64953271	8.550587064	42.01579842	0.673777313	1.17732532	0.006750793	0.072595948	13.77487355	0.952742996	0.042754663	0.991714271	5	4.369991174	93.60397294	2.644172578	0.011468845	0.013691319	87.19273675	0.99137115	0.985973372	0.573863269	19.65834999
253THR	224	4.209395973	7.67383196	10.3956271	1.655075328	1.005447394	0.00015436	0.079525378	12.57460226	0.999578576	0.083377168	0.996846791	5	4.369991174	93.60397294	2.644172578	0.011468845	0.013691319	87.19273675	0.99137115	0.985973372	0.573863269	19.65834999
254LEU	225	1.142857143	0.349927106	0.026664	0.004713574	1	0	2.109225888	0.474107589	0.999770109	6.998310932	0.9985162	3	6.623444721	93.90060994	2.644920859	0.011016336	0.011405376	90.77428598	0.996514309	0.996706529	0.534935163	22.7193737
255LEU	226	1.492063492	2.308528122	0.313302003	0.093917294	1	0	0.133600016	7.48502902	0.996573551	0.185314244	0.994433104	3	6.623444721	93.90060994	2.644920859	0.011016336	0.011405376	90.77428598	0.996514309	0.996706529	0.534935163	22.7193737
256ALA	227	2.125	2.737515367	8.632470086	1.509602515	1.025652518	0.009850135	0.143242619	6.981162486	0.999844276	0.2294592	0.988723184	5	4.369991174	93.60397294	2.644172578	0.011468845	0.013691319	87.19273675	0.99137115	0.985973372	0.573863269	19.65834999
257PHE	228	3.334612106	6.141980594	24.31756824	1.25401441	1.072826201	0.012371543	0.075506984	13.24380793	0.999351958	0.094713171	0.990025554	5	4.369991174	93.60397294	2.644172578	0.011468845	0.013691319	87.19273675	0.99137115	0.985973372	0.573863269	19.65834999
258SER	229	1.5	1.299038106	0.319968003	0.146954689	1	0	0.503804074	1.984898599	0.999465065	0.600394025	0.992125309	5	4.369991174	93.60397294	2.644172578	0.011468845	0.013691319	87.19273675	0.99137115	0.985973372	0.573863269	19.65834999
259VAL	230	1.397590361	1.370425658	0.773256008	0.106551794	1	0	1.000722281	0.99927824	0.974453357	0.732566305	0.987858684	5	4.369991174	93.60397294	2.644172578	0.011468845	0.013691319	87.19273675	0.99137115	0.985973372	0.573863269	19.65834999
260LEU	231	1.925989673	2.832020485	7.322601073	0.094624335	1.018627542	0.008221783	0.113824834	8.785429029	0.998035313	0.198414185	0.983254814	5	4.369991174	93.60397294	2.644172578	0.011468845	0.013691319	87.19273675	0.99137115	0.985973372	0.573863269	19.65834999
261SER	232	1.452830189	1.518018044	0.513282005	0.287991262	1	0	0.824280595	1.213179112	0.967432819	0.403357708	0.993883466	5	4.369991174	93.60397294	2.644172578	0.011468845	0.013691319	87.19273675	0.99137115	0.985973372	0.573863269	19.65834999
262GLU	233	1	0.534522484	0.023331	0.026244069	0.666666667	0.471404521	1.355234529	0.737879665	0.999906426	5.11930939	0.997805582	5	4.369991174	93.60397294	2.644172578	0.011468845	0.013691319	87.19273675	0.99137115	0.985973372	0.573863269	19.65834999
263GLN	234	1.329113924	1.328571318	0.349965003	0.064800927	1	0	1.076976906	0.928525017	0.968004552	1.133007026	0.981761387	1	4.895752707	97.86687998	3.404048129	0.030984444	0.031383697	32.27425977	0.998172149	0.998074477	0.578518043	32.47883224
264TRP	235	2.643485212	4.066493137	29.23374329	2.55508313	1.12886705	0.027011606	0.120388079	8.306470253	0.999234306	0.135330086	0.996211642	5	4.369991174	93.60397294	2.644172578	0.011468845	0.013691319	87.19273675	0.99137115	0.985973372	0.573863269	19.65834999
265ILE	236	1.849665924	2.264449987	5.469453055	0.744147774	1.011417443	0.007649852	0.206641881	4.83929006	0.999124915	0.341024218	0.993596308	5	4.369991174	93.60397294	2.644172578	0.011468845	0.013691319	87.19273675	0.99137115	0.985973372	0.573863269	19.65834999
266PHE	237	2.251410658	2.956336834	11.32886711	0.163078756	1.056485504	0.004364008	0.195305085	5.120194398	0.999585155	0.219498332	0.994912525	1	4.895752707	97.86687998	3.404048129	0.030984444	0.031383697	32.27425977	0.998172149	0.998074477	0.578518043	32.47883224
267ARG	238	3.040935673	4.663901719	25.44412225	2.578816026	1.089455371	0.005534385	0.126424273	7.909873458	0.999218444	0.137524566	0.99798902	5	4.369991174	93.60397294	2.644172578	0.011468845	0.013691319	87.19273675	0.99137115	0.985973372	0.573863269	19.65834999
268LEU	239	3.484231651	7.928998513	34.53321335	4.268728651	1.168468825	0.042411551	0.042818116	23.35460088	0.99562057	0.042899886	0.991113307	5	4.369991174	93.60397294	2.644172578	0.011468845	0.013691319	87.19273675	0.99137115	0.985973372	0.573863269	19.65834999
269TYR	240	5.415085389	21.48449201	33.92994034	2.135613107	1.119096544	0.040592916	0.012196106	81.99338116	0.997779693	0.0129212	0.997280003	5	4.369991174	93.60397294	2.644172578	0.011468845	0.013691319	87.19273675	0.99137115	0.985973372	0.573863269	19.65834999
270VAL	241	2.23270235	2.983696081	21.17121621	1.578477287	1.076760623	0.003504807	0.15136336	6.606618679	0.999851472	0.229921842	0.99170326	5	4.369991174	93.60397294	2.644172578	0.011468845	0.013691319	87.19273675	0.99137115	0.985973372	0.573863269	19.65834999
271SER	242	3.959515214	7.077749966	43.46565343	3.578645721	1.178149891	0.029240619	0.082194045	12.16633146	0.999514378	0.090412809	0.994831505	5	4.369991174	93.60397294	2.644172578	0.011468845	0.013691319	87.19273675	0.99137115	0.985973372	0.573863269	19.65834999
272ILE	243	5.155273438	20.29317137	53.68463154	3.906432448	1.306069961	0.078205729	0.008335485	119.9690272	0.995755457	0.009019306	0.993762984	5	4.369991174	93.60397294	2.644172578	0.011468845	0.013691319	87.19273675	0.99137115	0.985973372	0.573863269	19.65834999
273GLY	244	3.424872666	12.69449205	25.13748625	5.733610684	1.067549058	0.010893942	0.024195472	41.33004656	0.99746065	0.025618064	0.993280379	5	4.369991174	93.60397294	2.644172578	0.011468845	0.013691319	87.19273675	0.99137115	0.985973372	0.573863269	19.65834999
274TRP	245	5.137302036	19.50040491	76.94563877	1.450977073	1.573714449	0.030946131	0.008831501	113.2310288	0.993088817	0.009298528	0.992880827	6	6.0087631	98.50681599	3.433534179	0.009395674	0.009475957	106.4319618	0.995358076	0.99545177	0.588655149	21.37003136
275GLY	246	3.45601689	5.530363231	41.87914542	3.040883545	1.172771626	0.026186252	0.110938304	9.01401917	0.999623844	0.114912294	0.997712319	6	6.0087631	98.50681599	3.433534179	0.009395674	0.009475957	106.4319618	0.995358076	0.99545177	0.588655149	21.37003136
276VAL	247	4.624802349	12.38341427	52.41809152	4.578481864	1.29687945	0.066249797	0.02460084	40.64901862	0.998349096	0.02275546	0.997751351	5	4.369991174	93.60397294	2.644172578	0.011468845	0.013691319	87.19273675	0.99137115	0.985973372	0.573863269	19.65834999
277PRO	248	2.45339233	3.742372222	26.97730227	3.166963946	1.027785153	0.001345786	0.121728637	8.214993837	0.999152957	0.18074991	0.990472954	6	6.0087631	98.50681599	3.433534179	0.009395674	0.009475957	106.4319618	0.995358076	0.99545177	0.588655149	21.37003136
278LEU	249	4.784610158	11.39720109	69.5230477	3.164869132	1.348852993	0.036832291	0.035908144	27.84883599	0.999002662	0.037301138	0.998767995	6	6.0087631	98.50681599	3.433534179	0.009395674	0.009475957	106.4319618	0.995358076	0.99545177	0.588655149	21.37003136
279LEU	250	2.95678942	4.818784539	62.60040663	3.613107321	1.37915619	0.032569555	0.101964381	9.807346311	0.999313853	0.116884924	0.993278289	6	6.0087631	98.50681599	3.433534179	0.009395674	0.009475957	106.4319618	0.995358076	0.99545177	0.588655149	21.37003136
280PHE	251	2.81244715	5.885958949	45.41545845	3.11944232	1.218446924	0.029689357	0.064182227	15.58063738	0.996632645	0.06889207	0.991022718	5	4.369991174	93.60397294	2.644172578	0.011468845	0.013691319	87.19273675	0.99137115	0.985973372	0.573863269	19.65834999
281VAL	252	5.576409064	18.09703656	30.66026731	3.940979041	1.04173617	0.01355254	0.01662139	60.16344066	0.997230624	0.018149134	0.997258671	6	6.0087631	98.50681599	3.433534179	0.009395674	0.009475957	106.4319618	0.995358076	0.99545177	0.588655149	21.37003136
282VAL	253	3.906353408	9.101012264	59.23407659	2.727742377	1.326605181	0.047051012	0.036113155	27.6907401	0.998421587	0.042146964	0.989560525	6	6.0087631	98.50681599	3.433534179	0.009395674	0.009475957	106.4319618	0.995358076	0.99545177	0.588655149	21.37003136
283PRO	254	3.082831929	5.836225695	42.57574243	2.542867155	1.202157185	0.023805533	0.074046635	13.50500253	0.998785953	0.084660919	0.99536661	6	6.0087631	98.50681599	3.433534179	0.009395674	0.009475957	106.4319618	0.995358076	0.99545177	0.588655149	21.37003136
284TRP	255	3.102272727	3.935482834	25.46745325	4.437784096	1.0716847	0.007908378	0.25018918	3.996975401	0.988033018	0.194923789	0.995184634	6	6.0087631	98.50681599	3.433534179	0.009395674	0.009475957	106.4319618	0.995358076	0.99545177	0.588655149	21.37003136
285GLY	256	4.845629966	8.740878539	26.26070726	3.242517438	1.081436029	0.018635562	0.06376727	15.68202614	0.99913924	0.06591747	0.999192983	6	6.0087631	98.50681599	3.433534179	0.009395674	0.009475957	106.4319618	0.995358076	0.99545177	0.588655149	21.37003136
286ILE	257	3.410016978	5.533350177	43.75895744	2.697400036	1.222872626	0.019773165	0.107296007	9.320011351	0.999040083	0.114018135	0.997202397	6	6.0087631	98.50681599	3.433534179	0.009395674	0.009475957	106.4319618	0.995358076	0.99545177	0.588655149	21.37003136
287VAL	258	3.223398624	5.353651148	18.62147119	1.54374401	1.088373939	0.020216355	0.111604143	8.960240802	0.998642698	0.125112415	0.99718874	6	6.0087631	98.50681599	3.433534179	0.009395674	0.009475957	106.4319618	0.995358076	0.99545177	0.588655149	21.37003136
288LYS	259	1.39673913	1.510898889	0.856581009	0.208838452	1	0	0.967041911	1.034081345	0.972143899	0.535984941	0.984068448	6	6.0087631	98.50681599	3.433534179	0.009395674	0.009475957	106.4319618	0.995358076	0.99545177	0.588655149	21.37003136
289TYR	260	3.921686747	6.619301487	46.81198547	2.464982813	1.250033264	0.027485425	0.082275251	12.15432334	0.999434567	0.08626367	0.997552471	6	6.0087631	98.50681599	3.433534179	0.009395674	0.009475957	106.4319618	0.995358076	0.99545177	0.588655149	21.37003136
290LEU	261	3.170846965	4.218655748	26.35069826	1.400653361	1.102750557	0.013561435	0.227218578	4.401048584	0.990395927	0.191314469	0.994784365	6	6.0087631	98.50681599	3.433534179	0.009395674	0.009475957	106.4319618	0.995358076	0.99545177	0.588655149	21.37003136
291TYR	262	2.340524781	3.007874362	24.03759624	1.556528858	1.11215133	0.018830691	0.182214476	5.488038165	0.999656474	0.213528336	0.997936445	6	6.0087631	98.50681599	3.433534179	0.009395674	0.009475957	106.4319618	0.995358076	0.99545177	0.588655149	21.37003136
292GLU	263	0.666666667	0.471404521	0.006666	0.004713574	0.666666667	0.471404521	19.08608438	0.052394194	1	19.08608438	1	6	6.0087631	98.50681599	3.433534179	0.009395674	0.009475957	106.4319618	0.995358076	0.99545177	0.588655149	21.37003136
293ASP	264	1.3125	0.916429894	0.629937006	0.070703608	1	0	0.492871621	2.028925904	0.999820205	0.813570814	0.997479825	6	6.0087631	98.50681599	3.433534179	0.009395674	0.009475957	106.4319618	0.995358076	0.99545177	0.588655149	21.37003136
294GLU	265	0	0	0	0	0	0	0	0	0	0	0	-1	0	0	0	0	0	0	0	0	0	0
295GLY	266	0	0	0	0	0	0	0	0	0	0	0	-1	0	0	0	0	0	0	0	0	0	0
296CYS	267	0	0	0	0	0	0	0	0	0	0	0	-1	0	0	0	0	0	0	0	0	0	0
297TRP	268	6.284082798	15.07120703	27.85054828	3.399408416	1.051385709	0.02264841	0.031289393	31.95971203	0.998816768	0.031945832	0.998737389	6	6.0087631	98.50681599	3.433534179	0.009395674	0.009475957	106.4319618	0.995358076	0.99545177	0.588655149	21.37003136
298THR	269	0	0	0	0	0	0	0	0	0	0	0	-1	0	0	0	0	0	0	0	0	0	0
299ARG	270	0	0	0	0	0	0	0	0	0	0	0	-1	0	0	0	0	0	0	0	0	0	0
300ASN	271	0.333333333	0.471404521	0.003333	0.004713574	0.333333333	0.471404521	19.08608438	0.052394194	1	19.08608438		6	6.0087631	98.50681599	3.433534179	0.009395674	0.009475957	106.4319618	0.995358076	0.99545177	0.588655149	21.37003136
301SER	272	0	0	0	0	0	0	0	0	0	0	0	-1	0	0	0	0	0	0	0	0	0	0
302ASN	273	0.5	0.5	0.006666	0.009427148	0.333333333	0.471404521	19.08608438	0.052394194	1	19.08608438		6	6.0087631	98.50681599	3.433534179	0.009395674	0.009475957	106.4319618	0.995358076	0.99545177	0.588655149	21.37003136
303MET	274	2.197718631	2.753303326	5.626104056	1.351637335	1.023920432	0.013962692	0.225939709	4.425959495	0.999692643	0.279523282	0.995625135	6	6.0087631	98.50681599	3.433534179	0.009395674	0.009475957	106.4319618	0.995358076	0.99545177	0.588655149	21.37003136
304ASN	275	2.192128085	2.202349875	10.64226911	1.26584691	1.029772149	0.007226404	0.325737517	3.069956475	0.999969821	0.39912113	0.997551626	2	4.545124238	94.07392594	2.748097974	0.066856478	0.038928375	14.95741375	0.968399258	0.99808726	0.59958527	24.15738487
305TYR	276	2.749185668	4.255552914	10.62227111	1.275080536	1.057756752	0.015400353	0.104983788	9.525280189	0.998191315	0.122128624	0.994936506	6	6.0087631	98.50681599	3.433534179	0.009395674	0.009475957	106.4319618	0.995358076	0.99545177	0.588655149	21.37003136
306TRP	277	2.362336114	3.290077875	12.03546312	0.732699243	1.09694537	0.013510932	0.323873234	3.087627799	0.974430068	0.220535021	0.988772251	2	4.545124238	94.07392594	2.748097974	0.066856478	0.038928375	14.95741375	0.968399258	0.99808726	0.59958527	24.15738487
307LEU	278	3.603717786	5.402055942	26.16738326	1.203402267	1.087394707	0.020286368	0.171478688	5.831628479	0.983663274	0.10818715	0.997875249	2	4.545124238	94.07392594	2.748097974	0.066856478	0.038928375	14.95741375	0.968399258	0.99808726	0.59958527	24.15738487
308ILE	279	3.088334457	7.124337789	14.52854715	1.278178353	1.051682011	0.015572728	0.087652963	11.40862744	0.959578811	0.057416309	0.996838712	2	4.545124238	94.07392594	2.748097974	0.066856478	0.038928375	14.95741375	0.968399258	0.99808726	0.59958527	24.15738487
309ILE	280	1.140939597	0.449012851	0.566610006	0.082183968	1	0	2.062582704	0.484829044	0.99979994	1.567732477	0.999833492	2	4.545124238	94.07392594	2.748097974	0.066856478	0.038928375	14.95741375	0.968399258	0.99808726	0.59958527	24.15738487
310ARG	281	4.337570621	9.349485667	10.0189981	1.861640896	1.021682702	0.010884481	0.047648289	20.98711261	0.998379629	0.044161844	0.997912231	2	4.545124238	94.07392594	2.748097974	0.066856478	0.038928375	14.95741375	0.968399258	0.99808726	0.59958527	24.15738487
311LEU	282	4.050831202	8.373340158	36.51301537	0.634093949	1.156627427	0.010588997	0.042300699	23.64027116	0.99797322	0.062427519	0.987762008	2	4.545124238	94.07392594	2.748097974	0.066856478	0.038928375	14.95741375	0.968399258	0.99808726	0.59958527	24.15738487
312PRO	283	2.384725537	3.092520133	15.83175016	0.412619481	1.051656152	0.012218172	0.177648042	5.629107932	0.999865661	0.183490349	0.999859023	2	4.545124238	94.07392594	2.748097974	0.066856478	0.038928375	14.95741375	0.968399258	0.99808726	0.59958527	24.15738487
313ILE	284	1.804973822	1.587723311	4.536213045	0.291442219	1.01369202	0.009332033	0.392737333	2.546231069	0.999963494	0.529729262	0.998953352	2	4.545124238	94.07392594	2.748097974	0.066856478	0.038928375	14.95741375	0.968399258	0.99808726	0.59958527	24.15738487
314LEU	285	4.741547013	10.76236609	29.9303403	2.414578526	1.138154224	0.031927135	0.046018231	21.73051789	0.999552273	0.047853236	0.999246491	2	4.545124238	94.07392594	2.748097974	0.066856478	0.038928375	14.95741375	0.968399258	0.99808726	0.59958527	24.15738487
315PHE	286	3.784533016	10.33140784	70.4429557	1.981770541	1.504589047	0.018510596	0.027100555	36.89961303	0.997601308	0.031071338	0.991613786	5	4.369991174	93.60397294	2.644172578	0.011468845	0.013691319	87.19273675	0.99137115	0.985973372	0.573863269	19.65834999
316ALA	287	3.517470882	6.368608872	26.71066227	3.739985461	1.055325085	0.008883943	0.085579943	11.68498086	0.99947776	0.089008643	0.997232194	5	4.369991174	93.60397294	2.644172578	0.011468845	0.013691319	87.19273675	0.99137115	0.985973372	0.573863269	19.65834999
317ILE	288	2.270017534	2.573212259	12.54207913	1.501456401	1.032754868	0.006513328	0.409124304	2.444244914	0.988837445	0.293481751	0.997721436	2	4.545124238	94.07392594	2.748097974	0.066856478	0.038928375	14.95741375	0.968399258	0.99808726	0.59958527	24.15738487
318GLY	289	3.271507016	6.24505561	32.12012132	1.857794008	1.112564457	0.008508171	0.062415914	16.02155491	0.998763084	0.080479518	0.992582296	2	4.545124238	94.07392594	2.748097974	0.066856478	0.038928375	14.95741375	0.968399258	0.99808726	0.59958527	24.15738487
319VAL	290	4.968645285	18.05399123	53.52131454	2.941772368	1.292869231	0.021808818	0.01046273	95.57734571	0.995622563	0.011335818	0.99528428	5	4.369991174	93.60397294	2.644172578	0.011468845	0.013691319	87.19273675	0.99137115	0.985973372	0.573863269	19.65834999
320ASN	291	2.019908116	1.954200406	8.629137086	0.163078756	1.018968284	0.005313573	0.337695812	2.961244899	0.999976382	0.347071516	0.999938544	5	4.369991174	93.60397294	2.644172578	0.011468845	0.013691319	87.19273675	0.99137115	0.985973372	0.573863269	19.65834999
321PHE	292	3.657038939	6.982514279	46.70866247	2.26569978	1.219083096	0.017028799	0.06913031	14.46543497	0.99880124	0.072599911	0.996345385	2	4.545124238	94.07392594	2.748097974	0.066856478	0.038928375	14.95741375	0.968399258	0.99808726	0.59958527	24.15738487
322LEU	293	3.670505759	6.794717213	56.01106556	0.991207537	1.308480367	0.009497626	0.071592413	13.96796058	0.998797412	0.086352592	0.991166948	2	4.545124238	94.07392594	2.748097974	0.066856478	0.038928375	14.95741375	0.968399258	0.99808726	0.59958527	24.15738487
323ILE	294	2.958357944	5.076646101	29.9336733	1.169108854	1.115106056	0.014486031	0.069779473	14.33086209	0.998869705	0.069583167	0.998886773	5	4.369991174	93.60397294	2.644172578	0.011468845	0.013691319	87.19273675	0.99137115	0.985973372	0.573863269	19.65834999
324PHE	295	3.882017764	8.390911597	58.65413459	2.129685308	1.316140755	0.015516059	0.051480914	19.42467459	0.997637126	0.056668128	0.991113873	3	6.623444721	93.90060994	2.644920859	0.011016336	0.011405376	90.77428598	0.996514309	0.996706529	0.534935163	22.7193737
325VAL	296	3.903158335	6.752816889	50.53827951	1.456250231	1.231005145	0.015016334	0.087930184	11.37265904	0.999177758	0.095580327	0.995929761	2	4.545124238	94.07392594	2.748097974	0.066856478	0.038928375	14.95741375	0.968399258	0.99808726	0.59958527	24.15738487
326ARG	297	3.612055016	6.186455634	46.59867347	1.408507043	1.276235549	0.040548481	0.141603703	7.06196222	0.974807723	0.104569918	0.991551416	2	4.545124238	94.07392594	2.748097974	0.066856478	0.038928375	14.95741375	0.968399258	0.99808726	0.59958527	24.15738487
327VAL	298	2.804811372	4.878138692	16.71166217	1.043298224	1.022952807	0.004314057	0.067916192	14.72402919	0.998978815	0.13289549	0.982210111	3	6.623444721	93.90060994	2.644920859	0.011016336	0.011405376	90.77428598	0.996514309	0.996706529	0.534935163	22.7193737
328ILE	299	5.362385321	20.02236955	48.94177249	3.373852229	1.193969634	0.012748847	0.010975177	91.11470238	0.994449778	0.012704082	0.995788349	3	6.623444721	93.90060994	2.644920859	0.011016336	0.011405376	90.77428598	0.996514309	0.996706529	0.534935163	22.7193737
329CYS	300	3.870067372	6.250948655	51.73482652	2.602520312	1.294114649	0.034090812	0.093319293	10.71589777	0.99929852	0.10780248	0.9953095	3	6.623444721	93.90060994	2.644920859	0.011016336	0.011405376	90.77428598	0.996514309	0.996706529	0.534935163	22.7193737
330ILE	301	1.852830189	1.777187372	10.82891711	1.568345636	1.055675488	0.015497628	0.344473338	2.902982292	0.999863564	0.389741068	0.998801769	3	6.623444721	93.90060994	2.644920859	0.011016336	0.011405376	90.77428598	0.996514309	0.996706529	0.534935163	22.7193737
331VAL	302	8.000869565	27.67728623	29.13375329	3.538387306	1.050128243	0.04020461	0.007677821	130.2452803	0.998045708	0.007824734	0.997818261	3	6.623444721	93.90060994	2.644920859	0.011016336	0.011405376	90.77428598	0.996514309	0.996706529	0.534935163	22.7193737
332VAL	303	5.408640864	12.5897609	49.16508349	3.253759237	1.221364946	0.013249003	0.015091991	66.26030795	0.99589012	0.016193075	0.995965666	3	6.623444721	93.90060994	2.644920859	0.011016336	0.011405376	90.77428598	0.996514309	0.996706529	0.534935163	22.7193737
333SER	304	2.451294698	2.832527756	18.48815118	0.788633167	1.074388701	0.018478062	0.362025876	2.762233491	0.98934059	0.284359667	0.997023147	3	6.623444721	93.90060994	2.644920859	0.011016336	0.011405376	90.77428598	0.996514309	0.996706529	0.534935163	22.7193737
334LYS	305	1.306532663	0.771025251	0.859914009	0.028281443	1.007575758	0.00535687	0.734097536	1.362216804	0.999985202	0.986731358	0.999570287	3	6.623444721	93.90060994	2.644920859	0.011016336	0.011405376	90.77428598	0.996514309	0.996706529	0.534935163	22.7193737
335LEU	306	5.387975043	14.43436502	29.18374829	3.581581106	1.083616368	0.032204994	0.016094556	62.13280975	0.994815424	0.015709296	0.995549976	3	6.623444721	93.90060994	2.644920859	0.011016336	0.011405376	90.77428598	0.996514309	0.996706529	0.534935163	22.7193737
336LYS	307	2.875	3.784023581	29.7470253	3.188609904	1.143770582	0.009970222	0.26218141	3.81415295	0.988413696	0.200730796	0.996714805	3	6.623444721	93.90060994	2.644920859	0.011016336	0.011405376	90.77428598	0.996514309	0.996706529	0.534935163	22.7193737
337ALA	308	1.156716418	0.486450403	0.516615005	0.09876034	1	0	1.958451505	0.510607486	0.999609303	1.310042492	0.999903445	3	6.623444721	93.90060994	2.644920859	0.011016336	0.011405376	90.77428598	0.996514309	0.996706529	0.534935163	22.7193737
338ASN	309	1.52173913	1.137104072	0.116655001	0.105293264	1	0	0.651171149	1.535694574	0.999685687	0.999782799	0.998401885	3	6.623444721	93.90060994	2.644920859	0.011016336	0.011405376	90.77428598	0.996514309	0.996706529	0.534935163	22.7193737
339LEU	310	1.922619048	2.233396473	1.076559011	1.096349312	1	0	0.228469079	4.376959914	0.999708984	0.300006613	0.99059105	3	6.623444721	93.90060994	2.644920859	0.011016336	0.011405376	90.77428598	0.996514309	0.996706529	0.534935163	22.7193737
340MET	311	2.679324895	4.606511944	8.112522081	6.019837277	1.029565241	0.0216859	0.081379548	12.28809967	0.998115858	0.109608246	0.991787829	3	6.623444721	93.90060994	2.644920859	0.011016336	0.011405376	90.77428598	0.996514309	0.996706529	0.534935163	22.7193737
341CYS	312	1.715789474	2.179633759	0.536613005	0.488099619	1.005464481	0.007727943	0.212874468	4.697604217	0.999188832	0.307342639	0.991161549	3	6.623444721	93.90060994	2.644920859	0.011016336	0.011405376	90.77428598	0.996514309	0.996706529	0.534935163	22.7193737
342LYS	313	2.263000853	2.9653245	16.08172516	3.985930824	1.096907974	0.015208977	0.134878013	7.414106855	0.999402227	0.245258811	0.991048869	3	6.623444721	93.90060994	2.644920859	0.011016336	0.011405376	90.77428598	0.996514309	0.996706529	0.534935163	22.7193737
343THR	314	1.875	2.705718659	0.649935006	0.155762043	1	0	0.345219905	2.896704347	0.954151348	0.254754073	0.987262807	3	6.623444721	93.90060994	2.644920859	0.011016336	0.011405376	90.77428598	0.996514309	0.996706529	0.534935163	22.7193737
344ASP	315	0.666666667	0.471404521	0.006666	0.004713574	0.666666667	0.471404521	19.08608438	0.052394194	1	19.08608438		3	6.623444721	93.90060994	2.644920859	0.011016336	0.011405376	90.77428598	0.996514309	0.996706529	0.534935163	22.7193737
345ILE	316	0	0	0	0	0	0	0	0	0	0	0	-1	0	0	0	0	0	0	0	0	0	0
346LYS	317	1.555555556	1.165343165	0.046662	0.065990034	0.333333333	0.471404521	0.82064729	1.218550298	0.990226489	0.946721041	0.993056731	3	6.623444721	93.90060994	2.644920859	0.011016336	0.011405376	90.77428598	0.996514309	0.996706529	0.534935163	22.7193737
347CYS	318	5.9771529	17.0923113	22.15445122	5.413424138	1.022862832	0.005521948	0.012818351	78.01315594	0.996008699	0.017258033	0.997227366	3	6.623444721	93.90060994	2.644920859	0.011016336	0.011405376	90.77428598	0.996514309	0.996706529	0.534935163	22.7193737
348ARG	319	3.046598322	4.999689653	10.59894011	0.819836711	1.028046018	0.015531231	0.100551337	9.945168576	0.997870638	0.102848976	0.997840037	3	6.623444721	93.90060994	2.644920859	0.011016336	0.011405376	90.77428598	0.996514309	0.996706529	0.534935163	22.7193737
349LEU	320	1.822916667	1.609831718	2.916375029	0.309197511	1	0	0.691460146	1.44621495	0.996659978	0.558605622	0.999031359	3	6.623444721	93.90060994	2.644920859	0.011016336	0.011405376	90.77428598	0.996514309	0.996706529	0.534935163	22.7193737
350ALA	321	12.24210526	35.8100395	23.10435623	3.603843951	1.00672668	0.000691515	0.006478856	154.3482422	0.999275857	0.008322963	0.997543062	3	6.623444721	93.90060994	2.644920859	0.011016336	0.011405376	90.77428598	0.996514309	0.996706529	0.534935163	22.7193737
351LYS	322	9.300376648	28.48153629	52.29810352	4.304406632	1.255996199	0.048401453	0.008568279	116.7095512	0.996710037	0.010830837	0.996457627	3	6.623444721	93.90060994	2.644920859	0.011016336	0.011405376	90.77428598	0.996514309	0.996706529	0.534935163	22.7193737
352SER	323	3.127868852	6.349006148	23.81095224	1.933858205	1.06717238	0.015248207	0.055346252	18.06807084	0.998408938	0.068368118	0.99339646	3	6.623444721	93.90060994	2.644920859	0.011016336	0.011405376	90.77428598	0.996514309	0.996706529	0.534935163	22.7193737
353THR	324	1.244498778	0.604688532	1.693164017	0.184070943	1.001745201	0.002468086	1.312533741	0.761885176	0.999998825	1.430673051	0.999822421	3	6.623444721	93.90060994	2.644920859	0.011016336	0.011405376	90.77428598	0.996514309	0.996706529	0.534935163	22.7193737
354LEU	325	6.83706721	28.36349853	31.89347732	3.184241549	1.052340302	0.013618516	0.008353998	119.7031688	0.99661991	0.012342696	0.997048609	3	6.623444721	93.90060994	2.644920859	0.011016336	0.011405376	90.77428598	0.996514309	0.996706529	0.534935163	22.7193737
355THR	326	6.294656971	16.80401037	53.00469953	3.822557276	1.249663143	0.038267667	0.024397517	40.98777678	0.998618606	0.026071007	0.998817816	3	6.623444721	93.90060994	2.644920859	0.011016336	0.011405376	90.77428598	0.996514309	0.996706529	0.534935163	22.7193737
356LEU	327	2.115384615	3.619886642	9.132420091	1.147530179	1.024356404	0.005321517	0.216925192	4.609884128	0.941243775	0.163693237	0.983606778	4	4.746066521	92.86404693	2.566098271	0.023523161	0.023656945	42.51129327	0.9968679	0.996911518	0.560945648	26.17752457
357ILE	328	1.333333333	0.77429777	3.806286038	0.414070762	1.008703754	0.002252582	1.323631347	0.755497369	0.999072341	1.015272213	0.999722473	4	4.746066521	92.86404693	2.566098271	0.023523161	0.023656945	42.51129327	0.9968679	0.996911518	0.560945648	26.17752457
358PRO	329	5.112814896	13.62532112	51.55151152	2.167029373	1.207172589	0.00731989	0.023000143	43.47799146	0.997879334	0.023142224	0.998005346	3	6.623444721	93.90060994	2.644920859	0.011016336	0.011405376	90.77428598	0.996514309	0.996706529	0.534935163	22.7193737
359LEU	330	6.498482759	15.6044047	59.03742959	1.517573148	1.329763084	0.032049064	0.018428517	54.26372658	0.997211456	0.021499075	0.997760634	3	6.623444721	93.90060994	2.644920859	0.011016336	0.011405376	90.77428598	0.996514309	0.996706529	0.534935163	22.7193737
360LEU	331	3.519359146	10.53577853	8.722461087	1.042083661	1.007314438	0.002521972	0.029025219	34.45279725	0.996940986	0.03465101	0.996968054	4	4.746066521	92.86404693	2.566098271	0.023523161	0.023656945	42.51129327	0.9968679	0.996911518	0.560945648	26.17752457
361GLY	332	1.878808864	1.707444907	8.895777089	1.237517374	1.016324053	0.005716202	0.408009087	2.450925803	0.999996851	0.461818264	0.998463262	2	4.545124238	94.07392594	2.748097974	0.066856478	0.038928375	14.95741375	0.968399258	0.99808726	0.59958527	24.15738487
362THR	333	5.057686843	8.664326682	47.78188848	2.523294557	1.240312946	0.031564786	0.069501423	14.38819451	0.999251919	0.073994106	0.999481793	3	6.623444721	93.90060994	2.644920859	0.011016336	0.011405376	90.77428598	0.996514309	0.996706529	0.534935163	22.7193737
363HIS	334	1.810912512	1.994346057	12.12212112	1.208082633	1.059169418	0.010697449	0.238562479	4.191774014	0.999906522	0.317752989	0.995815598	4	4.746066521	92.86404693	2.566098271	0.023523161	0.023656945	42.51129327	0.9968679	0.996911518	0.560945648	26.17752457
364GLU	335	1.82630273	2.057390715	2.446422024	0.661867009	1.002116402	0.002993045	0.203397729	4.916475738	0.999729852	0.370294575	0.990178384	2	4.545124238	94.07392594	2.748097974	0.066856478	0.038928375	14.95741375	0.968399258	0.99808726	0.59958527	24.15738487
365VAL	336	4.295009242	9.598647907	34.86984635	2.255808304	1.109944515	0.010073463	0.043421364	23.03013793	0.997214298	0.050517452	0.991415987	2	4.545124238	94.07392594	2.748097974	0.066856478	0.038928375	14.95741375	0.968399258	0.99808726	0.59958527	24.15738487
366ILE	337	4.798025504	8.733586722	35.05982735	1.733961034	1.108810509	0.012720521	0.066012492	15.14864803	0.999026298	0.070149122	0.995940412	2	4.545124238	94.07392594	2.748097974	0.066856478	0.038928375	14.95741375	0.968399258	0.99808726	0.59958527	24.15738487
367PHE	338	2.155085599	2.264066874	7.01929807	0.521931204	1.016641533	0.002648637	0.465679377	2.147400229	0.991641624	0.385210837	0.996313277	2	4.545124238	94.07392594	2.748097974	0.066856478	0.038928375	14.95741375	0.968399258	0.99808726	0.59958527	24.15738487
368ALA	339	4.994985673	9.782995191	21.39786021	1.90119534	1.084308031	0.026219172	0.053686495	18.62665828	0.999115868	0.050996805	0.99910563	2	4.545124238	94.07392594	2.748097974	0.066856478	0.038928375	14.95741375	0.968399258	0.99808726	0.59958527	24.15738487
369PHE	340	3.995088581	8.221732707	56.10438956	0.417171258	1.353043211	0.02561329	0.046304405	21.59621745	0.997516856	0.064580539	0.987137738	2	4.545124238	94.07392594	2.748097974	0.066856478	0.038928375	14.95741375	0.968399258	0.99808726	0.59958527	24.15738487
370VAL	341	2.640668524	3.358682714	20.4679532	0.792259086	1.081265543	0.014977922	0.182208416	5.488220684	0.999870021	0.207488795	0.996783144	2	4.545124238	94.07392594	2.748097974	0.066856478	0.038928375	14.95741375	0.968399258	0.99808726	0.59958527	24.15738487
371MET	342	2.307228916	5.746309096	6.189381062	1.64160318	1.028206668	0.014534564	0.017625591	56.73568609	0.992246184	0.144934557	0.968881148	2	4.545124238	94.07392594	2.748097974	0.066856478	0.038928375	14.95741375	0.968399258	0.99808726	0.59958527	24.15738487
372ASP	343	4.295918367	7.56227099	3.98960104	0.677329246	1.05536185	0.047547266	0.097196564	10.28842956	0.988185475	0.084191894	0.998100986	2	4.545124238	94.07392594	2.748097974	0.066856478	0.038928375	14.95741375	0.968399258	0.99808726	0.59958527	24.15738487
373GLU	344	1.370292887	1.094354244	4.182915042	0.151935091	1.04394468	0.014891304	0.25098256	3.984340584	0.9998011	0.529516153	0.997802198	2	4.545124238	94.07392594	2.748097974	0.066856478	0.038928375	14.95741375	0.968399258	0.99808726	0.59958527	24.15738487
374HIS	345	1.269709544	0.962941723	0.97656901	0.416958171	1.038931661	0.013526275	0.464584003	2.152463265	0.99985486	0.74119908	0.997949745	2	4.545124238	94.07392594	2.748097974	0.066856478	0.038928375	14.95741375	0.968399258	0.99808726	0.59958527	24.15738487
375ALA	346	1.333333333	0.857346333	0.169983002	0.219219193	1.006944444	0.009820928	0.797349396	1.254155336	0.999310093	1.013587872	0.998791592	2	4.545124238	94.07392594	2.748097974	0.066856478	0.038928375	14.95741375	0.968399258	0.99808726	0.59958527	24.15738487
376ARG	347	2.820408163	8.100415197	1.95980402	2.009641484	1.090277778	0.087290313	0.042645816	23.44895942	0.839397712	0.095934757	0.972521904	2	4.545124238	94.07392594	2.748097974	0.066856478	0.038928375	14.95741375	0.968399258	0.99808726	0.59958527	24.15738487
377GLY	348	5.586956522	13.64706703	0.853248009	1.051919311	1.001424501	0.002014549	0.030291943	33.01207843	0.993382522	0.087373267	0.987068597	2	4.545124238	94.07392594	2.748097974	0.066856478	0.038928375	14.95741375	0.968399258	0.99808726	0.59958527	24.15738487
378THR	349	1.716666667	2.000763743	0.336633003	0.42675418	1.007092199	0.010029883	0.598315522	1.671358946	0.965684539	0.738552018	0.996058078	2	4.545124238	94.07392594	2.748097974	0.066856478	0.038928375	14.95741375	0.968399258	0.99808726	0.59958527	24.15738487
379LEU	350	4.810055866	10.81731023	2.233110022	2.013292042	1.165312486	0.140086141	0.042953449	23.28101773	0.998210869	0.048823785	0.995950448	2	4.545124238	94.07392594	2.748097974	0.066856478	0.038928375	14.95741375	0.968399258	0.99808726	0.59958527	24.15738487
380ARG	351	3.301038062	6.365313757	9.149085091	2.324518431	1.037307807	0.025543162	0.034751395	28.77582306	0.995690521	0.074187132	0.991641725	2	4.545124238	94.07392594	2.748097974	0.066856478	0.038928375	14.95741375	0.968399258	0.99808726	0.59958527	24.15738487
381PHE	352	0.857142857	0.349927106	0.019998	0.016328299	0.666666667	0.471404521	19.08608438	0.052394194	1	19.08608438	1	4	4.746066521	92.86404693	2.566098271	0.023523161	0.023656945	42.51129327	0.9968679	0.996911518	0.560945648	26.17752457
382ILE	353	2.8	3.658551626	0.706596007	0.676459433	1.033199465	0.027052763	0.201200155	4.970175099	0.99884705	0.21370442	0.997244275	4	4.746066521	92.86404693	2.566098271	0.023523161	0.023656945	42.51129327	0.9968679	0.996911518	0.560945648	26.17752457
383LYS	354	2.189224138	3.624981011	14.55854415	2.560694275	1.150562606	0.082637408	0.084260184	11.86800163	0.998666205	0.135224291	0.987023918	2	4.545124238	94.07392594	2.748097974	0.066856478	0.038928375	14.95741375	0.968399258	0.99808726	0.59958527	24.15738487
384LEU	355	1.223529412	0.620748516	0.346632003	0.226594982	1	0	1.045668654	0.956325884	0.999986221	1.282623495	0.999685438	4	4.746066521	92.86404693	2.566098271	0.023523161	0.023656945	42.51129327	0.9968679	0.996911518	0.560945648	26.17752457
385PHE	356	1.92972973	2.843757019	1.156551012	0.610748952	1.027494331	0.019444527	0.369550281	2.705991718	0.952193997	0.361971348	0.986002337	4	4.746066521	92.86404693	2.566098271	0.023523161	0.023656945	42.51129327	0.9968679	0.996911518	0.560945648	26.17752457
386THR	357	2.20359955	3.110298667	5.97940206	1.740534614	1.080709409	0.042224841	0.170356269	5.870051064	0.999758149	0.199309004	0.992472654	4	4.746066521	92.86404693	2.566098271	0.023523161	0.023656945	42.51129327	0.9968679	0.996911518	0.560945648	26.17752457
387GLU	358	3.926456984	6.334541326	25.01416525	4.35321704	1.126071788	0.034481473	0.087776145	11.39261699	0.999696458	0.089824836	0.999705832	4	4.746066521	92.86404693	2.566098271	0.023523161	0.023656945	42.51129327	0.9968679	0.996911518	0.560945648	26.17752457
388LEU	359	1.38277512	0.870511015	1.926474019	0.346503787	1	0	1.213315386	0.824188015	0.998692454	0.865842716	0.99965636	4	4.746066521	92.86404693	2.566098271	0.023523161	0.023656945	42.51129327	0.9968679	0.996911518	0.560945648	26.17752457
389SER	360	2.342364532	3.115751864	6.256041063	2.175961522	1.010578143	0.008662567	0.190544708	5.248112153	0.999924724	0.22646839	0.994567246	4	4.746066521	92.86404693	2.566098271	0.023523161	0.023656945	42.51129327	0.9968679	0.996911518	0.560945648	26.17752457
390PHE	361	3.776230416	7.261986232	58.57414259	3.235239281	1.356290079	0.032675247	0.05511474	18.14396653	0.998109784	0.066218535	0.991704145	4	4.746066521	92.86404693	2.566098271	0.023523161	0.023656945	42.51129327	0.9968679	0.996911518	0.560945648	26.17752457
391THR	362	4.414110429	15.19987102	26.91064227	2.703262342	1.069012821	0.006400711	0.013654736	73.23466214	0.993440427	0.012641333	0.99357561	4	4.746066521	92.86404693	2.566098271	0.023523161	0.023656945	42.51129327	0.9968679	0.996911518	0.560945648	26.17752457
392SER	363	3.76492891	8.544541916	25.59410726	1.80694102	1.035182629	0.006008978	0.044212087	22.61824906	0.99810258	0.052466082	0.985725796	4	4.746066521	92.86404693	2.566098271	0.023523161	0.023656945	42.51129327	0.9968679	0.996911518	0.560945648	26.17752457
393PHE	364	4.50397351	13.11012894	64.64353565	2.160354877	1.403062156	0.027578563	0.021254765	47.04827273	0.995657761	0.019809072	0.995281256	4	4.746066521	92.86404693	2.566098271	0.023523161	0.023656945	42.51129327	0.9968679	0.996911518	0.560945648	26.17752457
394GLN	365	3.97740113	15.14593037	17.91154218	0.084975161	1.048184152	0.013997456	0.011474482	87.14990477	0.986924393	0.019471724	0.988025873	4	4.746066521	92.86404693	2.566098271	0.023523161	0.023656945	42.51129327	0.9968679	0.996911518	0.560945648	26.17752457
395GLY	366	1.611012433	1.563238726	3.01636503	0.737052848	1.002679477	0.001946604	0.356435445	2.805557118	0.999868025	0.55913217	0.994830631	4	4.746066521	92.86404693	2.566098271	0.023523161	0.023656945	42.51129327	0.9968679	0.996911518	0.560945648	26.17752457
396LEU	367	3.642007001	7.525620785	43.84561544	2.310454279	1.184952903	0.041696317	0.10358012	9.65436224	0.961548779	0.078297936	0.978593614	4	4.746066521	92.86404693	2.566098271	0.023523161	0.023656945	42.51129327	0.9968679	0.996911518	0.560945648	26.17752457
397MET	368	5.273304377	14.79177715	44.47221944	2.819095484	1.183661541	0.014241841	0.022843113	43.77686962	0.994183869	0.029235324	0.997773042	4	4.746066521	92.86404693	2.566098271	0.023523161	0.023656945	42.51129327	0.9968679	0.996911518	0.560945648	26.17752457
398VAL	369	1.760649087	1.583226346	2.893044029	0.95182685	1	0	0.390901188	2.558191254	0.999924797	0.525848717	0.996498639	3	6.623444721	93.90060994	2.644920859	0.011016336	0.011405376	90.77428598	0.996514309	0.996706529	0.534935163	22.7193737
399ALA	370	3.469785575	7.379543623	11.63883612	3.158555251	1.01855971	0.004582736	0.044987146	22.22857188	0.996150849	0.067491639	0.990734436	1	4.895752707	97.86687998	3.404048129	0.030984444	0.031383697	32.27425977	0.998172149	0.998074477	0.578518043	32.47883224
400ILE	371	5.135731252	10.0852442	42.54241243	4.875913632	1.181268336	0.042111149	0.056753379	17.62009639	0.99962466	0.059531324	0.999543088	1	4.895752707	97.86687998	3.404048129	0.030984444	0.031383697	32.27425977	0.998172149	0.998074477	0.578518043	32.47883224
401LEU	372	5.227935533	14.03283353	21.69449722	2.090043506	1.046772033	0.005360622	0.033550468	29.80584332	0.99973135	0.034717529	0.999280573	3	6.623444721	93.90060994	2.644920859	0.011016336	0.011405376	90.77428598	0.996514309	0.996706529	0.534935163	22.7193737
402TYR	373	1.713554987	1.660368614	2.226444022	0.705352899	1.002070393	0.002927978	0.333330633	3.000024305	0.99986013	0.403780706	0.995957816	3	6.623444721	93.90060994	2.644920859	0.011016336	0.011405376	90.77428598	0.996514309	0.996706529	0.534935163	22.7193737
403CYS	374	4.651401869	11.06661954	15.83175016	3.0611242	1.046771882	0.006390745	0.033432897	29.91065991	0.998102953	0.036039258	0.997827233	1	4.895752707	97.86687998	3.404048129	0.030984444	0.031383697	32.27425977	0.998172149	0.998074477	0.578518043	32.47883224
404PHE	375	4.182578539	8.802395637	53.51131554	3.144335344	1.274656595	0.044440548	0.055493911	18.019995	0.998886292	0.062454217	0.994471029	1	4.895752707	97.86687998	3.404048129	0.030984444	0.031383697	32.27425977	0.998172149	0.998074477	0.578518043	32.47883224
405VAL	376	4.54822335	9.124628322	14.46855314	2.112669862	1.031719494	0.007758364	0.058543876	17.08120586	0.999396997	0.061591228	0.999244669	3	6.623444721	93.90060994	2.644920859	0.011016336	0.011405376	90.77428598	0.996514309	0.996706529	0.534935163	22.7193737
406ASN	377	1.443965517	1.044838611	1.116555011	0.328228591	1	0	1.077796211	0.927819183	0.99688697	0.817131133	0.999788408	1	4.895752707	97.86687998	3.404048129	0.030984444	0.031383697	32.27425977	0.998172149	0.998074477	0.578518043	32.47883224
407ASN	378	1.083333333	0.276385399	0.043329	0.016995032	1	0	1.903332531	0.525394267	0.999997055	10.51090913	0.999922069	1	4.895752707	97.86687998	3.404048129	0.030984444	0.031383697	32.27425977	0.998172149	0.998074477	0.578518043	32.47883224
408GLU	379	1.571428571	1.049781318	0.036663	0.018854295	1	0	0.793482436	1.260267341	0.998332967	1.095191348	0.995600563	1	4.895752707	97.86687998	3.404048129	0.030984444	0.031383697	32.27425977	0.998172149	0.998074477	0.578518043	32.47883224
409VAL	380	3.020793951	4.660247214	5.222811052	0.779508834	1.021164806	0.005984878	0.134285784	7.446804663	0.999734212	0.154949334	0.99945727	1	4.895752707	97.86687998	3.404048129	0.030984444	0.031383697	32.27425977	0.998172149	0.998074477	0.578518043	32.47883224
410GLN	381	4.072604066	6.634384507	13.32533413	1.091383214	1.051704162	0.01673101	0.093220609	10.72724167	0.999066199	0.097203098	0.997149635	1	4.895752707	97.86687998	3.404048129	0.030984444	0.031383697	32.27425977	0.998172149	0.998074477	0.578518043	32.47883224
411LEU	382	1.35	0.661437828	0.899910009	0.043200618	1	0	1.466844642	0.681735455	0.999997969	1.260636408	0.999933148	1	4.895752707	97.86687998	3.404048129	0.030984444	0.031383697	32.27425977	0.998172149	0.998074477	0.578518043	32.47883224
412GLU	383	2.460236887	3.253740673	4.806186048	0.745862557	1.008506693	0.001191812	0.185909782	5.378953113	0.999986192	0.220725362	0.993453216	1	4.895752707	97.86687998	3.404048129	0.030984444	0.031383697	32.27425977	0.998172149	0.998074477	0.578518043	32.47883224
413PHE	384	3.572488408	6.596935063	33.39666033	1.762567816	1.154012963	0.014118002	0.07480865	13.36743812	0.999714764	0.085611133	0.992339577	1	4.895752707	97.86687998	3.404048129	0.030984444	0.031383697	32.27425977	0.998172149	0.998074477	0.578518043	32.47883224
414ARG	385	2.149794802	2.695717196	9.9823351	0.369316858	1.049705477	0.009808791	0.216352232	4.622092375	0.999779852	0.215895049	0.999751973	1	4.895752707	97.86687998	3.404048129	0.030984444	0.031383697	32.27425977	0.998172149	0.998074477	0.578518043	32.47883224
415LYS	386	1.153846154	0.410656856	0.199980002	0.123545999	1	0	0.704910744	1.418619319	0.999998214	1.917133537	0.999770133	1	4.895752707	97.86687998	3.404048129	0.030984444	0.031383697	32.27425977	0.998172149	0.998074477	0.578518043	32.47883224
416SER	387	3.060156931	4.419861763	11.36886311	1.827183328	1.027053764	0.012319739	0.150442385	6.647062926	0.999907386	0.158804501	0.998498892	1	4.895752707	97.86687998	3.404048129	0.030984444	0.031383697	32.27425977	0.998172149	0.998074477	0.578518043	32.47883224
417TRP	388	3.606271123	6.224480013	50.78492151	1.63831107	1.260855779	0.014725564	0.092906231	10.76354077	0.999553663	0.102727334	0.998003145	1	4.895752707	97.86687998	3.404048129	0.030984444	0.031383697	32.27425977	0.998172149	0.998074477	0.578518043	32.47883224
418GLU	389	1.340974212	0.952186548	1.536513015	0.146120789	1.015867409	0.012259121	1.231324736	0.812133445	0.995063886	0.844982282	0.998803396	1	4.895752707	97.86687998	3.404048129	0.030984444	0.031383697	32.27425977	0.998172149	0.998074477	0.578518043	32.47883224
419ARG	390	1.157142857	0.435421447	0.269973003	0.032656598	1	0	1.985691351	0.503602939	0.999957618	1.841889536	0.999869058	1	4.895752707	97.86687998	3.404048129	0.030984444	0.031383697	32.27425977	0.998172149	0.998074477	0.578518043	32.47883224
420TRP	391	3.180336134	4.507463453	49.06176049	2.333723687	1.28479958	0.022274475	0.149894531	6.671357454	0.99995203	0.150332388	0.999938271	1	4.895752707	97.86687998	3.404048129	0.030984444	0.031383697	32.27425977	0.998172149	0.998074477	0.578518043	32.47883224
421ARG	392	2.907468295	3.705122655	34.97983535	1.729149367	1.179314801	0.010711712	0.274761985	3.639513672	0.989304978	0.207136433	0.996217372	1	4.895752707	97.86687998	3.404048129	0.030984444	0.031383697	32.27425977	0.998172149	0.998074477	0.578518043	32.47883224
